# Supplementary material for: Complex de novo structural variants are an underestimated cause of rare disorders
Source: Nat Commun. 2025 Nov 3;16:9528. doi: 10.1038/s41467-025-64722-2 (PMC12583596; doi:10.1038/s41467-025-64722-2)
Supplement: Supplementary file 3 — Supplementary Data 1 [file 41467_2025_64722_MOESM3_ESM.xlsx]

## Sheet: Sheet1
Supplementary Data 1. Cohort description
		Number
		Male	Female	Total
Trios	Proband	7755	5943	13698
	Unaffected sibling	104	107	211
Families		NA	NA	12574
Participants (total, across all families)		20438	18628	39066
