# Supplementary material for: Complex de novo structural variants are an underestimated cause of rare disorders
Source: Nat Commun. 2025 Nov 3;16:9528. doi: 10.1038/s41467-025-64722-2 (PMC12583596; doi:10.1038/s41467-025-64722-2)
Supplement: Supplementary file 4 — Supplementary Data 2 [file 41467_2025_64722_MOESM4_ESM.xlsx]

## Sheet: Sheet1
Supplementary Data 2. Identified denovo SVs
chr1	start1	end1	chr2	start2	end2	SV_type	SV_ID_for_this_sample	De-identified-sample-ID	disease_category (only probands with pathogenic SVs)	parent_of_origin	pathogenic gene	Detectable_by_array/exome-seq (only pathogenic SVs)	hg38/hg19	SV_type_subclassification	comment
16	66611412	66611418	16	66618635	66618641	MantaDEL	1	407	NA	NA	NA	NA	hg19
2	110915809	110915811	2	110915905	110915906	MantaDEL	1	530	NA	NA	NA	NA	hg19
4	71560188	71560198	4	71560749	71560750	MantaDEL	1	1115	NA	NA	NA	NA	hg19
16	3779859	3779864	16	3783397	3783402	MantaDEL	1	1090	Ultra-rare disorders	father	CREBBP	Detectable	hg19
7	105238042	105238064	7	105239404	105239426	MantaDEL	1	735	NA	NA	NA	NA	hg19
10	4984375	4984376	10	4986889	4986890	MantaDEL	1	733	NA	NA	NA	NA	hg19
X	48768518	48768521	X	48772790	48772793	MantaDEL	1	368	Neurology and neurodevelopmental disorders	NA	SLC35A2	Detectable	hg19
1	245017706	245017711	1	245028464	245028469	MantaDEL	1	1575	Neurology and neurodevelopmental disorders	NA	HNRNPU	Detectable	hg19
4	182571196	182571197	4	182571292	182571293	MantaDEL	1	873	NA	NA	NA	NA	hg19
13	102443421	102443423	13	105068094	105068096	MantaINV	1	536	NA	father	NA	NA	hg19	Reciprocal_Inversion
11	84606241	84606247	11	84680841	84680847	MantaDEL	1	366	NA	father	NA	NA	hg19
1	235287980	235287984	1	235295147	235295151	MantaDEL	1	1489	NA	mother	NA	NA	hg38
2	97096720	97096721	2	97098181	97098182	MantaDEL	2	1489	NA	father	NA	NA	hg38
2	122936243	122936244	2	122936296	122936297	MantaDEL	3	1489	NA	NA	NA	NA	hg38
15	64141519	64141522	15	64141702	64141703	MantaDEL	4	1489	NA	NA	NA	NA	hg38
11	50736367	50736376	11	50742341	50742350	MantaDEL	1	1488	NA	NA	NA	NA	hg38
11	84579904	84579910	11	84636070	84636076	MantaDEL	1	905	NA	mother	NA	NA	hg19
14	85782810	85782814	14	85795500	85795504	MantaINV	1	428	NA	father	NA	NA	hg19	Loss-invDup
14	85788980	85788981	14	85795214	85795215	MantaINV	1	428	NA	father	NA	NA	hg19	Loss-invDup
17	77766912	77766913	17	77767066	77767067	MantaDEL	1	662	NA	NA	NA	NA	hg19
11	119004081	119004082	17	10636675	10636676	MantaBND	1	126	NA	NA	NA	NA	hg19	Balanced_Translocation
9	139373864	139373884	9	139375646	139375666	MantaDEL	1	1441	NA	mother	NA	NA	hg19
11	2865958	2865959	11	3500990	3500991	MantaINV	2	1441	NA	mother	NA	NA	hg19	DUP-NML-DUP-NML-DUP
11	2880736	2880743	11	3214584	3214591	MantaINV	2	1441	NA	mother	NA	NA	hg19	DUP-NML-DUP-NML-DUP
11	3169000	3169000	11	3564000	3564000	MantaDUP	2	1441	NA	mother	NA	NA	hg19	DUP-NML-DUP-NML-DUP
8	143086340	143086349	8	143086839	143086840	MantaDEL	1	1333	NA	NA	NA	NA	hg38
3	94969146	94969147	3	94971037	94971038	MantaDEL	1	511	NA	NA	NA	NA	hg19
10	2598515	2598518	10	2616585	2616588	MantaINV	1	1353	NA	mother	NA	NA	hg19	Loss-invDup
10	2599760	2599761	10	2613049	2613050	MantaINV	1	1353	NA	mother	NA	NA	hg19	Loss-invDup
3	185041333	185041336	3	185044552	185044555	MantaDEL	1	998	NA	father	NA	NA	hg19
9	7962417	7962422	21	34426609	34426610	MantaBND	1	1261	NA	NA	NA	NA	hg19	Balanced_Translocation
X	73740692	73740694	X	73741367	73741368	MantaDEL	1	1382	Neurology and neurodevelopmental disorders	NA	SLC16A2	Likely_undetectable	hg19
2	70461873	70461878	2	70466641	70466646	MantaDEL	1	1134	NA	father	NA	NA	hg19
11	118928908	118928931	11	118931900	118931923	MantaDEL	2	1134	NA	NA	NA	NA	hg19
11	24310865	24310872	11	24311013	24311014	MantaDEL	1	1017	NA	father	NA	NA	hg19	Loss-Loss
11	24311130	24311133	11	24318563	24318566	MantaDEL	1	1017	NA	father	NA	NA	hg19	Loss-Loss
1	52722393	52722397	1	52724039	52724043	MantaDEL	2	1017	NA	father	NA	NA	hg19
4	77992394	77992397	4	77992952	77992953	MantaDEL	1	1365	NA	NA	NA	NA	hg19
7	94569608	94569609	7	94569659	94569660	MantaDEL	1	543	NA	NA	NA	NA	hg19
17	79992681	79992713	17	79992765	79992766	MantaDEL	1	900	NA	NA	NA	NA	hg19
5	104004375	104004376	5	104004434	104004435	MantaDEL	1	780	NA	NA	NA	NA	hg19
12	28006868	28006882	12	28008197	28008211	MantaDUP	1	928	NA	father	NA	NA	hg19
16	8915031	8915034	16	8918726	8918729	MantaDUP	1	674	NA	NA	NA	NA	hg38
2	187960451	187960453	2	188016363	188016365	MantaDEL	1	676	NA	father	NA	NA	hg38
12	73021853	73021854	12	73022007	73022008	MantaDEL	1	557	NA	NA	NA	NA	hg38
10	78375917	78375921	10	78384166	78384170	MantaDEL	1	441	NA	NA	NA	NA	hg38
8	94364703	94364704	8	97836547	97836548	MantaDEL	1	442	NA	father	NA	NA	hg38
X	21421858	21421860	X	21427124	21427126	MantaDEL	1	1619	Neurology and neurodevelopmental disorders	NA	CNKSR2	Likely_undetectable	hg38
13	71581892	71581894	13	71743503	71743505	MantaDEL	1	425	NA	father	NA	NA	hg38
4	35757099	35757102	4	35760072	35760075	MantaDEL	1	1358	NA	NA	NA	NA	hg38
2	55109030	55109031	2	55111842	55111843	MantaDEL	1	405	NA	NA	NA	NA	hg38
10	35016710	35016721	10	35085526	35085537	MantaDEL	1	644	NA	father	NA	NA	hg38
15	61486910	61486913	15	61782134	61782137	MantaDUP	1	766	NA	father	NA	NA	hg38
11	28744298	28744299	11	28766711	28766712	MantaDEL	1	764	NA	NA	NA	NA	hg38
8	24978751	24978753	8	25115054	25115056	MantaDEL	1	992	NA	mother	NA	NA	hg38
2	82622415	82622423	2	82628974	82628982	MantaDEL	1	1242	NA	NA	NA	NA	hg38
1	189347052	189347055	2	235484697	235484698	MantaBND	1	1481	NA	NA	NA	NA	hg38	Balanced_Translocation
3	164187078	164187079	3	164244373	164244374	MantaDEL	1	782	NA	NA	NA	NA	hg38
3	164254995	164254999	3	164271575	164271579	MantaDEL	2	782	NA	NA	NA	NA	hg38
7	41946383	41946387	7	41959760	41959764	MantaDEL	1	118	NA	father	NA	NA	hg38
1	67049087	67049096	1	67943698	67943707	MantaDUP	1	227	NA	mother	NA	NA	hg38
4	129564878	129564881	4	129571549	129571552	MantaDEL	1	225	NA	NA	NA	NA	hg38
6	70567768	70567770	6	70568401	70568402	MantaDEL	1	1180	NA	NA	NA	NA	hg38
1	104402936	104402940	1	104409273	104409277	MantaDEL	1	1416	NA	NA	NA	NA	hg38
7	119468743	119468745	7	119469734	119469735	MantaDEL	1	1415	NA	NA	NA	NA	hg38
9	19375483	19375484	9	19375542	19375543	MantaDEL	1	1292	NA	NA	NA	NA	hg38
12	129426347	129426352	12	129427861	129427866	MantaDEL	1	941	NA	father	NA	NA	hg38
4	25563241	25563242	20	7264004	7264005	MantaBND	1	193	NA	NA	NA	NA	hg38	Templated_Insertion
7	70098140	70098143	7	70629181	70629184	MantaINV	1	80	Neurology and neurodevelopmental disorders	father	AUTS2	Likely_undetectable	hg38	Reciprocal_Inversion
1	1679492	1679494	1	1679999	1680000	MantaDEL	1	1312	NA	father	NA	NA	hg38
12	49651527	49651532	12	49662012	49662017	MantaDEL	1	1070	NA	NA	NA	NA	hg38
3	177053441	177053444	3	177058543	177058546	MantaDEL	1	1072	Neurology and neurodevelopmental disorders	father	TBL1XR1	Likely_undetectable	hg38
2	255439	255442	2	260198	260201	MantaDEL	1	1192	NA	father	NA	NA	hg38
11	55728973	55728977	11	55729579	55729580	MantaDEL	1	1660	NA	NA	NA	NA	hg38
1	197325922	197325925	1	197329223	197329226	MantaDUP	1	717	NA	father	NA	NA	hg38	Dispersed Dup
1	197326339	197326342	1	197329242	197329245	MantaDEL	1	717	NA	father	NA	NA	hg38	Dispersed Dup
6	105056991	105056992	6	105972798	105972799	MantaDEL	1	719	NA	father	NA	NA	hg38
7	111285940	111285944	7	111393662	111393666	MantaDEL	1	714	NA	father	NA	NA	hg38
7	116849564	116849566	7	116849785	116849786	MantaDEL	1	576	NA	father	NA	NA	hg38
18	37788322	37788323	18	37789565	37789566	MantaDEL	1	463	NA	father	NA	NA	hg38
12	161615	161617	12	254250	254252	MantaDUP	1	1069	NA	mother	NA	NA	hg38
19	3165331	3165364	19	3167341	3167374	MantaDEL	1	1321	NA	mother	NA	NA	hg38
1	197325922	197325925	1	197329223	197329226	MantaDUP	1	947	NA	father	NA	NA	hg38	Dispersed Dup
1	197326339	197326342	1	197329242	197329245	MantaDEL	1	947	NA	father	NA	NA	hg38	Dispersed Dup
1	162898389	162898393	1	162901210	162901214	MantaDEL	1	1598	NA	father	NA	NA	hg38
14	29636668	29636670	14	29644017	29644019	MantaDEL	1	1565	Neurology and neurodevelopmental disorders	NA	PRKD1	Likely_undetectable	hg38
14	92985685	92985719	14	92986927	92986961	MantaDEL	1	342	NA	NA	NA	NA	hg38
2	197686596	197686597	2	224616435	224616436	MantaDUP	1	79	NA	father	NA	NA	hg38
7	152033921	152033926	7	152634073	152634078	MantaDUP	1	1531	NA	NA	NA	NA	hg38	Unclassified
7	152034454	152034457	7	152625678	152625681	MantaDUP	1	1531	NA	NA	NA	NA	hg38	Unclassified
7	152047369	152047370	7	152050015	152050016	MantaDEL	1	1531	NA	NA	NA	NA	hg38	Unclassified
19	27322466	27322476	19	27322802	27322803	MantaDEL	1	1300	NA	NA	NA	NA	hg38
X	45194897	45194898	X	45195093	45195094	MantaDEL	1	1423	NA	mother	NA	NA	hg38
11	99306325	99306328	11	99312044	99312047	MantaDEL	1	999	NA	father	NA	NA	hg38
8	125224272	125224275	8	125224462	125224463	MantaDEL	1	840	NA	NA	NA	NA	hg38
8	18510208	18510210	8	18901975	18901977	MantaDUP	1	1320	NA	mother	NA	NA	hg38
16	87757317	87757319	16	88592691	88592693	MantaDUP	1	1548	NA	father	NA	NA	hg38
12	98865684	98865687	12	98869691	98869694	MantaDEL	1	964	NA	father	NA	NA	hg38	Loss-Loss
12	98870291	98870292	12	98874039	98874040	MantaDEL	1	964	NA	father	NA	NA	hg38	Loss-Loss
3	55292608	55292612	3	55297370	55297374	MantaDEL	1	1203	NA	NA	NA	NA	hg38
7	2706647	2706650	7	2709903	2709906	MantaDEL	1	1325	NA	mother	NA	NA	hg38	Loss-Loss
7	2710364	2710368	7	2718332	2718336	MantaDEL	1	1325	NA	mother	NA	NA	hg38	Loss-Loss
12	7628255	7628292	12	7631092	7631129	MantaDEL	2	1325	NA	NA	NA	NA	hg38
8	8741427	8741428	8	8789751	8789752	MantaDUP	1	1462	NA	mother	NA	NA	hg38
X	153669515	153669520	X	153694577	153694582	MantaDEL	1	1681	Neurology and neurodevelopmental disorders	NA	SLC6A8	Detectable	hg38
7	57966697	57966710	7	57987079	57987092	MantaDEL	1	612	NA	father	NA	NA	hg38
14	53856254	53856255	14	53856584	53856585	MantaDEL	1	505	NA	NA	NA	NA	hg38
2	136708808	136708813	2	137080128	137080133	MantaDEL	1	618	NA	father	NA	NA	hg38
14	36995481	36995484	14	36998750	36998753	MantaDEL	2	618	NA	NA	NA	NA	hg38
16	6753267	6753268	16	6865443	6865444	MantaDEL	1	616	NA	father	NA	NA	hg38
1	224200255	224200297	1	224392088	224392130	MantaDEL	1	1075	Neurology and neurodevelopmental disorders	mother	WDR26	Detectable	hg38
2	175562218	175562224	2	176115937	176115943	MantaDEL	1	115	Neurology and neurodevelopmental disorders	father	HOXD13	Detectable	hg38
5	102054787	102054788	5	102386974	102386975	MantaDEL	1	1572	NA	father	NA	NA	hg38
17	36680907	36680911	17	36793655	36793659	MantaDUP	1	972	NA	father	NA	NA	hg38
7	15612013	15612023	7	15612170	15612171	MantaDEL	1	355	NA	NA	NA	NA	hg38
14	77924989	77924995	14	77931044	77931050	MantaDEL	1	236	NA	NA	NA	NA	hg38
18	77769151	77769159	18	77769697	77769698	MantaDEL	1	1550	NA	NA	NA	NA	hg38
10	21679184	21679187	10	21786145	21786148	MantaDEL	1	1436	NA	father	NA	NA	hg38
16	87718650	87718668	16	87718726	87718727	MantaDEL	2	1436	NA	NA	NA	NA	hg38
22	50702611	50702614	22	50721534	50721537	MantaDEL	1	604	Neurology and neurodevelopmental disorders	father	SHANK3	Detectable	hg38	Loss-Loss
22	50718547	50718550	22	50721543	50721546	MantaDEL	1	604	Neurology and neurodevelopmental disorders	father	SHANK3	Detectable	hg38	Loss-Loss
9	116341554	116341557	9	116429953	116429956	MantaDEL	1	747	NA	mother	NA	NA	hg38
15	38360889	38360912	15	38362897	38362920	MantaDEL	1	748	NA	NA	NA	NA	hg38
16	13523942	13523943	16	13529434	13529435	MantaDEL	2	748	NA	father	NA	NA	hg38
12	6659888	6659910	12	6876999	6877021	MantaDEL	1	232	NA	mother	NA	NA	hg38
2	1900342	1900368	2	1904411	1904437	MantaDEL	1	243	Neurology and neurodevelopmental disorders	NA	MYT1L	Likely_undetectable	hg38
5	134559655	134559659	5	134590907	134590911	MantaDUP	1	105	NA	father	NA	NA	hg38
3	104922760	104922762	3	104928944	104928946	MantaDEL	1	1198	NA	father	NA	NA	hg38
8	139956744	139956745	8	140040473	140040474	MantaDEL	1	877	NA	father	NA	NA	hg38
21	33570286	33570287	21	33590961	33590962	MantaDUP	2	877	NA	NA	NA	NA	hg38
7	5770353	5770374	7	6686220	6686241	MantaINV	1	266	NA	NA	NA	NA	hg38	Unclassified
7	6925034	6925035	X	1550239	1550240	MantaBND	1	266	NA	NA	NA	NA	hg38	Unclassified
X	1550239	1550240	7	6925034	6925035	MantaBND	1	266	NA	NA	NA	NA	hg38	Unclassified
16	28520094	28520134	16	28840842	28840882	MantaINV	1	856	NA	NA	NA	NA	hg38	Unclassified
16	28811303	28811303	16	28844308	28844308	MantaDUP	1	856	NA	NA	NA	NA	hg38	Unclassified
16	28472440	28472440	16	28518763	28518763	MantaDUP	1	856	NA	NA	NA	NA	hg38	Unclassified
3	194454594	194454597	3	194455429	194455430	MantaDEL	1	860	NA	NA	NA	NA	hg38
3	5043131	5043132	3	5227074	5227075	MantaDUP	1	858	NA	NA	NA	NA	hg38
4	150678860	150678861	4	150819204	150819205	MantaDUP	1	1091	NA	father	NA	NA	hg38
22	48286663	48286665	22	48289205	48289207	MantaDEL	1	1560	NA	mother	NA	NA	hg38
2	54776490	54776495	2	54776757	54776758	MantaDEL	2	1560	NA	mother	NA	NA	hg38
6	25944336	25944337	6	26096773	26096774	MantaDUP	1	1440	NA	NA	NA	NA	hg38
3	100472286	100472290	3	100472374	100472375	MantaDEL	1	385	NA	father	NA	NA	hg38
8	86872511	86872518	8	86872566	86872567	MantaDEL	1	630	NA	NA	NA	NA	hg38
20	42522739	42522751	20	42741624	42741636	MantaDEL	1	874	NA	NA	NA	NA	hg38
11	47800580	47800598	11	47806002	47806020	MantaDEL	1	957	NA	mother	NA	NA	hg38
13	21926051	21926061	13	21926167	21926168	MantaDEL	1	1449	NA	NA	NA	NA	hg38
13	71031031	71031032	13	71034451	71034452	MantaDEL	1	354	NA	father	NA	NA	hg38
19	930171	930172	19	1112795	1112796	MantaDEL	1	5	NA	father	NA	NA	hg38
10	109364130	109364131	10	128946950	128946951	MantaINV	1	861	NA	NA	NA	NA	hg38	Reciprocal_Inversion
16	26620760	26620761	16	26620858	26620859	MantaDEL	1	739	NA	NA	NA	NA	hg38
11	45962846	45962870	11	45967321	45967345	MantaDUP	1	740	NA	father	NA	NA	hg38
X	83592193	83592194	X	83592981	83592982	MantaDEL	1	1561	NA	father	NA	NA	hg38
5	69482563	69482597	5	69496353	69496387	MantaDEL	1	1442	NA	father	NA	NA	hg38
19	3806301	3806322	19	3811799	3811820	MantaDEL	1	20	NA	father	NA	NA	hg38
8	28835735	28835737	8	28971942	28971944	MantaDEL	1	1576	NA	NA	NA	NA	hg38
3	87717179	87717185	3	87728029	87728035	MantaDEL	1	1577	NA	father	NA	NA	hg38
3	131535697	131535699	3	131551743	131551745	MantaDEL	1	267	NA	father	NA	NA	hg38
2	146378323	146378324	2	146412503	146412504	MantaDEL	1	116	NA	NA	NA	NA	hg38
X	147970440	147970441	X	148044891	148044892	MantaDEL	2	116	NA	NA	NA	NA	hg38
3	63915060	63915072	3	63917044	63917056	MantaDEL	1	124	NA	NA	NA	NA	hg38
13	19036411	19036423	13	19127307	19127319	MantaDEL	1	499	NA	mother	NA	NA	hg38
10	41810502	41810530	10	41811175	41811176	MantaDEL	1	742	NA	NA	NA	NA	hg38
4	97591565	97591571	4	97597529	97597535	MantaDEL	1	1579	NA	NA	NA	NA	hg38
4	696313	696316	4	755025	755028	MantaDUP	1	279	NA	father	NA	NA	hg38
15	34781406	34781409	15	34958381	34958384	MantaDUP	1	1340	NA	mother	NA	NA	hg38
2	54647719	54647721	2	54662835	54662837	MantaDUP	1	1342	NA	NA	NA	NA	hg38
18	53986787	53986790	18	53987934	53987937	MantaINV	1	1343	NA	NA	NA	NA	hg38	Reciprocal_Inversion
16	63488772	63488777	16	63495781	63495786	MantaDEL	1	369	NA	NA	NA	NA	hg38
22	41135103	41135116	22	41136227	41136240	MantaDEL	2	369	Growth disorders	NA	EP300	Likely_undetectable	hg38
8	52343399	52343400	8	52356233	52356234	MantaDEL	3	369	NA	NA	NA	NA	hg38
17	80745962	80745963	17	80814996	80814997	MantaDEL	1	613	NA	father	NA	NA	hg38
17	18120055	18120058	17	18173860	18173863	MantaDUP	1	1351	NA	NA	NA	NA	hg38
8	19454425	19454440	8	19662172	19662187	MantaDEL	1	1616	NA	mother	NA	NA	hg38
19	44421055	44421058	19	44423006	44423009	MantaDEL	1	1156	NA	father	NA	NA	hg38
9	3832737	3832738	9	8519508	8519509	MantaDUP	1	816	NA	father	NA	NA	hg38
3	48192989	48193001	3	48195065	48195077	MantaDEL	1	575	NA	father	NA	NA	hg38
19	40639132	40639140	19	40639478	40639479	MantaDEL	1	1666	NA	NA	NA	NA	hg38
11	126685350	126685354	11	126685404	126685405	MantaDEL	1	88	NA	NA	NA	NA	hg38
5	134573845	134573850	5	145341893	145341898	MantaINV	1	244	NA	father	NA	NA	hg38	Reciprocal_Inversion
9	116863396	116863397	9	116864276	116864277	MantaDEL	1	650	NA	NA	NA	NA	hg38
3	85774125	85774130	3	85893867	85893872	MantaDUP	1	1454	NA	father	NA	NA	hg38
3	163499324	163499328	3	163560651	163560655	MantaDUP	1	1542	NA	father	NA	NA	hg38
7	5368361	5368363	7	5389667	5389669	MantaDEL	1	755	NA	mother	NA	NA	hg38
5	95146566	95146567	5	95156986	95156987	MantaINV	1	1137	NA	NA	NA	NA	hg38	Loss-invDup
5	95147132	95147136	5	95151629	95151633	MantaINV	1	1137	NA	NA	NA	NA	hg38	Loss-invDup
2	139787599	139787605	2	139791756	139791762	MantaDUP	1	144	NA	NA	NA	NA	hg38
X	40439449	40439451	X	40465339	40465341	MantaDUP	1	1001	NA	father	NA	NA	hg38
20	42576305	42576308	20	42605789	42605792	MantaDEL	1	1114	NA	father	NA	NA	hg38
1	4145375	4145379	15	72707072	72707073	MantaBND	1	406	NA	NA	NA	NA	hg38	Balanced_Translocation
12	121177804	121177805	12	122146029	122146030	MantaDUP	1	261	NA	father	NA	NA	hg38
11	94416657	94416658	11	94418786	94418787	MantaDEL	1	32	NA	father	NA	NA	hg38
9	32233999	32234004	9	32240930	32240935	MantaDEL	1	22	NA	NA	NA	NA	hg38	Loss-Loss
9	32236957	32236961	9	32237495	32237496	MantaDEL	1	22	NA	NA	NA	NA	hg38	Loss-Loss
8	99258481	99258483	8	99278624	99278626	MantaDUP	1	367	NA	NA	NA	NA	hg38
X	31847971	31847974	X	31864319	31864322	MantaDEL	1	1653	NA	NA	NA	NA	hg38
16	4152990	4152995	16	4153713	4153714	MantaDEL	1	1357	NA	NA	NA	NA	hg38
X	58121933	58121952	X	58122458	58122459	MantaDEL	1	745	NA	NA	NA	NA	hg38
10	347648	347649	10	390487	390488	MantaDUP	1	1	NA	NA	NA	NA	hg38
11	102858418	102858419	11	102858484	102858485	MantaDEL	1	1574	NA	NA	NA	NA	hg38
7	130880824	130880826	7	130880881	130880882	MantaDEL	1	842	NA	mother	NA	NA	hg38
7	70252671	70252673	22	43559860	43559861	MantaBND	1	1643	Ultra-rare disorders	NA	AUTS2	Likely_undetectable	hg38	Balanced_Translocation
3	39553275	39553285	3	40159072	40159082	MantaINV	1	1540	NA	father	NA	NA	hg38	Reciprocal_Inversion
17	21869387	21870274	17	21881782	21882648	MantaDUP	1	1256	NA	father	NA	NA	hg38
16	24843045	24843063	16	24843643	24843644	MantaDEL	1	1257	NA	NA	NA	NA	hg38
2	232447499	232447502	2	232447724	232447725	MantaDEL	1	1617	NA	NA	NA	NA	hg38
3	66038067	66038069	3	66042397	66042399	MantaDEL	1	76	NA	father	NA	NA	hg38
16	1739208	1739211	16	1758993	1758996	MantaINV	1	277	NA	mother	NA	NA	hg38	Dup-Trp/INV-DUP	manually resolved (CNV gain end position by CANVAS : chr16:2570189)
1	93046238	93046243	1	93267785	93267790	MantaDEL	1	1273	NA	father	NA	NA	hg38
X	17607784	17607787	X	81211386	81211389	MantaDUP	1	811	NA	NA	NA	NA	hg38
X	17869470	17869473	X	17869540	17869541	MantaDEL	2	811	NA	NA	NA	NA	hg38
8	48356759	48356762	8	48359646	48359649	MantaDEL	1	898	NA	father	NA	NA	hg38
X	41728525	41728541	X	41758216	41758232	MantaDEL	1	1130	Neurology and neurodevelopmental disorders	father	CASK	Detectable	hg38
17	817415	817435	17	822845	822865	MantaDEL	1	1241	NA	father	NA	NA	hg38
1	54419050	54419067	1	54420282	54420299	MantaDEL	1	657	NA	father	NA	NA	hg38
20	42531959	42531962	20	42570879	42570882	MantaDEL	1	772	NA	father	NA	NA	hg38
7	90290218	90290221	7	90414507	90414510	MantaDEL	1	888	NA	NA	NA	NA	hg19
8	132328134	132328136	8	132341085	132341087	MantaDEL	1	1229	NA	father	NA	NA	hg19
8	140932785	140932788	8	140979178	140979181	MantaDEL	2	1229	NA	father	NA	NA	hg19
17	608910	608929	17	609707	609708	MantaDEL	1	387	NA	mother	NA	NA	hg19
1	105115616	105115620	1	105118756	105118760	MantaDEL	1	388	NA	mother	NA	NA	hg19
20	56977867	56977868	20	56978404	56978405	MantaDEL	1	262	NA	NA	NA	NA	hg38
5	31211769	31211770	5	31213523	31213524	MantaDEL	2	262	NA	NA	NA	NA	hg38
3	41278360	41278363	3	41279912	41279915	MantaDEL	1	152	Neurology and neurodevelopmental disorders	NA	CTNNB1	Likely_undetectable	hg19
22	41954884	41954896	22	41955613	41955614	MantaDEL	1	1612	NA	NA	NA	NA	hg19
7	124161149	124161156	7	124206145	124206152	MantaDUP	2	1372	NA	NA	NA	NA	hg19
X	41458915	41458919	X	41537986	41537990	MantaDEL	1	137	Neurology and neurodevelopmental disorders	mother	CASK	Detectable	hg19
7	50340164	50340166	7	50937544	50937546	MantaINV	1	865	NA	NA	NA	NA	hg19	Reciprocal_Inversion
13	23119987	23119988	13	23886835	23886836	MantaINV	1	1210	NA	NA	NA	NA	hg19	Unclassified
13	23886690	23886691	13	24183825	24183826	MantaINV	1	1210	NA	NA	NA	NA	hg19	Unclassified
20	50460938	50460956	20	50461944	50461962	MantaDEL	1	1209	NA	mother	NA	NA	hg19
5	177411544	177411548	5	177414059	177414063	MantaDEL	1	358	NA	father	NA	NA	hg38
7	151638552	151638560	7	151638609	151638610	MantaDEL	1	237	NA	NA	NA	NA	hg19
6	15555780	15555781	6	15558525	15558526	MantaDEL	1	1278	NA	NA	NA	NA	hg19
2	36311718	36311720	2	36313198	36313200	MantaDEL	1	1050	NA	NA	NA	NA	hg19
22	41566878	41566909	22	42570816	42570847	MantaINV	1	1634	Ophthalmological disorders	NA	TCF20 and EP300	Likely_undetectable	hg19	Reciprocal_Inversion
8	128980037	128980038	8	128986132	128986133	MantaDEL	1	562	NA	father	NA	NA	hg19
2	133718529	133718535	2	133722792	133722798	MantaDEL	1	1021	NA	mother	NA	NA	hg19
2	113749222	113749225	2	113751567	113751570	MantaDEL	1	1639	NA	NA	NA	NA	hg38
4	143690016	143690026	4	143691418	143691428	MantaDEL	1	724	NA	NA	NA	NA	hg38
1	850446	850452	1	858470	858476	MantaDEL	1	959	NA	father	NA	NA	hg19
16	27987127	27987131	16	27996684	27996688	MantaDEL	1	1446	NA	father	NA	NA	hg38
5	36629099	36629100	5	37217366	37217367	MantaDUP	1	495	NA	father	NA	NA	hg38
6	93934664	93934669	6	93937189	93937194	MantaDEL	2	495	NA	NA	NA	NA	hg38
9	139057666	139057675	9	139058053	139058054	MantaDEL	1	108	NA	NA	NA	NA	hg19
8	12699216	12699246	8	12737613	12737643	MantaDEL	1	110	NA	mother	NA	NA	hg19
17	82319068	82319075	17	82319901	82319902	MantaDEL	1	1688	NA	NA	NA	NA	hg38
2	194891916	194891919	2	194915076	194915079	MantaINV	1	1566	NA	NA	NA	NA	hg19	Unclassified
2	194894344	194894345	2	195013240	195013241	MantaDUP	1	1566	NA	NA	NA	NA	hg19	Unclassified
3	15382077	15382082	3	15382545	15382546	MantaDEL	1	1199	NA	father	NA	NA	hg19
2	187327535	187327536	2	187328884	187328885	MantaDEL	1	1085	NA	NA	NA	NA	hg19
2	234122657	234122689	2	234124166	234124198	MantaDEL	1	731	NA	mother	NA	NA	hg19
1	218692075	218692077	1	218697498	218697500	MantaDEL	1	851	NA	father	NA	NA	hg19
2	233031690	233031694	2	233048684	233048688	MantaDEL	1	1694	NA	NA	NA	NA	hg19	Loss-Loss
2	233048669	233048674	2	233049594	233049595	MantaDEL	1	1694	NA	NA	NA	NA	hg19	Loss-Loss
6	43360002	43360008	6	43369776	43369782	MantaDUP	1	3	NA	NA	NA	NA	hg19
11	669087	669106	11	671190	671209	MantaDEL	1	598	NA	NA	NA	NA	hg19
4	147600726	147600729	4	147602058	147602061	MantaDEL	1	880	NA	NA	NA	NA	hg19
1	246761043	246761073	1	246761132	246761133	MantaDEL	1	265	NA	NA	NA	NA	hg38
2	221333	221337	2	223926	223930	MantaDEL	1	631	NA	NA	NA	NA	hg19
X	123986648	123986649	X	124266222	124266223	MantaDEL	1	753	Neurology and neurodevelopmental disorders	father	STAG2	Detectable	hg38
13	94629219	94629225	13	94629340	94629341	MantaDEL	1	1149	NA	NA	NA	NA	hg19
21	45721324	45721328	21	45722752	45722756	MantaDEL	2	1149	NA	mother	NA	NA	hg19
6	80017147	80017148	6	80017634	80017635	MantaDEL	1	285	NA	NA	NA	NA	hg19
20	53427123	53427126	20	53428147	53428150	MantaDEL	1	1587	NA	NA	NA	NA	hg38
2	146226472	146226473	2	146226533	146226534	MantaDEL	1	664	NA	NA	NA	NA	hg19
17	31197438	31197443	17	31200533	31200538	MantaDEL	1	1141	Tumour syndromes	NA	NF1	Likely_undetectable	hg38
2	101195896	101195927	2	101196784	101196785	MantaDEL	1	907	NA	NA	NA	NA	hg19
4	32346374	32346381	4	32346494	32346495	MantaDEL	2	907	NA	NA	NA	NA	hg19
12	23195274	23195277	12	23195576	23195577	MantaDEL	1	805	NA	NA	NA	NA	hg19
18	4619941	4619942	18	4620761	4620762	MantaDEL	1	452	NA	NA	NA	NA	hg19
3	123031442	123031448	3	123042161	123042167	MantaDEL	1	579	NA	father	NA	NA	hg19
7	2458281	2458285	7	2478732	2478736	MantaDEL	1	693	NA	mother	NA	NA	hg19
X	114848485	114848490	X	114848710	114848711	MantaDEL	1	1396	NA	NA	NA	NA	hg38
10	114933539	114933540	10	114933958	114933959	MantaDEL	1	1504	NA	father	NA	NA	hg38
10	38236235	38236237	10	38247333	38247335	MantaDEL	1	1165	NA	NA	NA	NA	hg38
12	27734557	27734562	12	27738614	27738619	MantaDEL	1	1304	NA	NA	NA	NA	hg38
14	101086304	101086306	14	101090118	101090120	MantaDEL	1	85	NA	father	NA	NA	hg38
4	169706786	169706790	4	169706838	169706839	MantaDEL	1	84	NA	NA	NA	NA	hg38
22	39489817	39489823	22	39494402	39494408	MantaDEL	2	1663	NA	father	NA	NA	hg38
7	37128231	37128234	7	37136579	37136582	MantaDEL	1	1308	NA	NA	NA	NA	hg38
8	62771250	62771253	8	62774326	62774329	MantaDEL	1	1309	NA	father	NA	NA	hg38
1	120705649	120705654	1	120947400	120947405	MantaDUP	1	1641	NA	NA	NA	NA	hg38
10	39256689	39257582	10	39267581	39268392	MantaDEL	10	1641	NA	NA	NA	NA	hg38
6	68531577	68531580	6	68533148	68533151	MantaDEL	2	1641	NA	NA	NA	NA	hg38
6	75410626	75410650	6	75432905	75432929	MantaDUP	3	1641	NA	NA	NA	NA	hg38
9	87022397	87022402	9	87027841	87027846	MantaDEL	4	1641	NA	NA	NA	NA	hg38
12	113832285	113832295	12	113833839	113833849	MantaDEL	5	1641	NA	NA	NA	NA	hg38
16	79803574	79803578	16	79804952	79804956	MantaDEL	7	1641	NA	NA	NA	NA	hg38
X	44718884	44718885	X	44719305	44719306	MantaDEL	8	1641	NA	NA	NA	NA	hg38
3	75374117	75374956	3	75592684	75593452	MantaDEL	9	1641	NA	NA	NA	NA	hg38
2	50889342	50889344	2	51177030	51177032	MantaDEL	1	942	NA	father	NA	NA	hg38
10	1803519	1803525	10	1872088	1872094	MantaDEL	1	665	NA	mother	NA	NA	hg38
13	36568021	36568023	13	36568158	36568159	MantaDEL	1	792	NA	father	NA	NA	hg38
14	63989210	63989214	14	64019157	64019161	MantaDEL	1	1517	NA	NA	NA	NA	hg38
21	22552774	22552776	21	22586470	22586472	MantaINV	1	1277	NA	NA	NA	NA	hg38	Loss-invLoss
21	22579426	22579430	21	22586794	22586798	MantaINV	1	1277	NA	NA	NA	NA	hg38	Loss-invLoss
16	87907086	87907131	16	87907794	87907795	MantaDEL	1	915	NA	NA	NA	NA	hg38
3	64276558	64276575	3	64277060	64277061	MantaDEL	1	287	NA	NA	NA	NA	hg38
12	7824633	7824656	12	7828265	7828288	MantaDEL	1	169	NA	father	NA	NA	hg38
5	96076434	96076439	5	96076511	96076512	MantaDEL	1	1173	NA	NA	NA	NA	hg38
2	47821879	47821902	2	47864375	47864398	MantaDEL	1	1284	Neurology and neurodevelopmental disorders	mother	FBXO11	Detectable	hg38
17	81514019	81514023	17	81514121	81514122	MantaDEL	2	1284	NA	NA	NA	NA	hg38
17	81419253	81419257	17	81419813	81419814	MantaDEL	1	696	NA	NA	NA	NA	hg38
1	1352348	1352349	8	307369	307370	MantaBND	1	461	NA	NA	NA	NA	hg38	Deletion bridge
8	307369	307370	1	1352348	1352349	MantaBND	1	461	NA	NA	NA	NA	hg38	Deletion bridge
8	78999904	78999905	8	89099623	89099624	MantaINV	1	1473	NA	NA	NA	NA	hg38	Reciprocal_Inversion
5	97374194	97374195	5	97440662	97440663	MantaDUP	1	1472	NA	father	NA	NA	hg38
1	5883299	5883344	1	5883354	5883355	MantaDEL	1	1015	NA	NA	NA	NA	hg38
5	150375342	150375356	5	150375393	150375394	MantaDEL	1	27	NA	NA	NA	NA	hg38
1	15975306	15975311	1	16065445	16065450	MantaDEL	1	1345	NA	father	NA	NA	hg38
16	2435212	2435215	16	2736930	2736933	MantaDEL	1	1582	Neurology and neurodevelopmental disorders	mother	ATP6V0C	Detectable	hg38
1	12215043	12215050	1	12219629	12219636	MantaDEL	1	123	NA	father	NA	NA	hg38
17	16085174	16085176	17	16093556	16093558	MantaDEL	1	746	NA	NA	NA	NA	hg38
11	121397840	121397841	11	121415733	121415734	MantaDEL	1	493	NA	mother	NA	NA	hg38
2	31809306	31809309	2	31811524	31811527	MantaDEL	1	524	NA	NA	NA	NA	hg38
17	19719988	19719992	17	19738079	19738083	MantaDEL	1	58	NA	father	NA	NA	hg38
1	12818798	12818801	1	12848699	12848702	MantaINV	1	172	NA	mother	NA	NA	hg38	Inv-Loss
1	12818874	12818875	1	12849322	12849323	MantaINV	1	172	NA	mother	NA	NA	hg38	Inv-Loss
2	43766249	43766252	2	44063103	44063106	MantaDUP	1	615	NA	father	NA	NA	hg38
7	5825399	5825403	7	6919796	6919800	MantaINV	1	895	NA	mother	NA	NA	hg38	Loss-invDup
7	5897500	5897500	7	6827500	6827500	MantaINV	1	895	NA	mother	NA	NA	hg38	Loss-invDup
2	60503167	60503170	2	60590418	60590421	MantaDEL	1	795	Neurology and neurodevelopmental disorders	mother	BCL11A	Detectable	hg38
19	7307692	7307707	19	7308759	7308774	MantaDEL	1	186	NA	father	NA	NA	hg38
19	15526848	15526869	19	15533704	15533725	MantaDUP	1	168	NA	NA	NA	NA	hg38
2	202979633	202979634	2	202980041	202980042	MantaINV	1	281	NA	father	NA	NA	hg38	Reciprocal_Inversion
20	14714579	14714581	20	14810197	14810199	MantaDEL	2	281	NA	father	NA	NA	hg38
4	150772574	150772577	4	150774651	150774654	MantaDUP	1	284	NA	NA	NA	NA	hg38
1	111927310	111927311	1	111928624	111928625	MantaDEL	1	901	NA	NA	NA	NA	hg38
14	106514881	106514882	20	18445876	18445877	MantaBND	2	901	NA	mother	NA	NA	hg38	Deletion bridge
20	18445876	18445877	14	106514881	106514882	MantaBND	2	901	NA	mother	NA	NA	hg38	Deletion bridge
18	28131738	28131741	18	28133146	28133149	MantaDUP	1	1152	NA	NA	NA	NA	hg38	Dispersed Dup
18	28131911	28131916	18	28133163	28133168	MantaDEL	1	1152	NA	NA	NA	NA	hg38	Dispersed Dup
14	45609789	45609795	14	45615817	45615823	MantaDEL	1	444	NA	NA	NA	NA	hg38
17	3924522	3924526	17	4694862	4694866	MantaDUP	1	1509	NA	mother	NA	NA	hg38
2	61058186	61058204	2	61719832	61719850	MantaDEL	1	1394	NA	mother	NA	NA	hg38
1	18800065	18800066	1	73334034	73334035	MantaDEL	1	1016	NA	father	NA	NA	hg38	Unclassified
1	18844689	18844691	1	73324182	73324184	MantaDUP	1	1016	NA	father	NA	NA	hg38	Unclassified
1	18848545	18848547	7	2590805	2590806	MantaBND	1	1016	NA	father	NA	NA	hg38	Unclassified
1	18852501	18852504	7	3710340	3710341	MantaBND	1	1016	NA	father	NA	NA	hg38	Unclassified
1	72986716	72986720	7	13652300	13652301	MantaBND	1	1016	NA	father	NA	NA	hg38	Unclassified
1	73361433	73361434	7	5020701	5020702	MantaBND	1	1016	NA	father	NA	NA	hg38	Unclassified
1	73361433	73361435	7	13645007	13645008	MantaBND	1	1016	NA	father	NA	NA	hg38	Unclassified
7	10982223	10982225	7	10985490	10985492	MantaDEL	1	1016	NA	father	NA	NA	hg38	Unclassified
7	13645006	13645008	1	73361434	73361435	MantaBND	1	1016	NA	father	NA	NA	hg38	Unclassified
7	13645006	13645008	7	15050718	15050720	MantaDUP	1	1016	NA	father	NA	NA	hg38	Unclassified
7	13652300	13652304	1	72986716	72986717	MantaBND	1	1016	NA	father	NA	NA	hg38	Unclassified
7	2317047	2317049	7	3705408	3705410	MantaDUP	1	1016	NA	father	NA	NA	hg38	Unclassified
7	2584721	2584722	7	9246958	9246959	MantaINV	1	1016	NA	father	NA	NA	hg38	Unclassified
7	2590805	2590807	1	18848545	18848546	MantaBND	1	1016	NA	father	NA	NA	hg38	Unclassified
7	3298793	3298794	7	15050722	15050723	MantaINV	1	1016	NA	father	NA	NA	hg38	Unclassified
7	3298796	3298797	7	9251051	9251052	MantaDEL	1	1016	NA	father	NA	NA	hg38	Unclassified
7	3710338	3710341	1	18852503	18852504	MantaBND	1	1016	NA	father	NA	NA	hg38	Unclassified
7	5020701	5020702	1	73361433	73361434	MantaBND	1	1016	NA	father	NA	NA	hg38	Unclassified
7	5058556	5058558	7	13650870	13650872	MantaDUP	1	1016	NA	father	NA	NA	hg38	Unclassified
7	158221901	158221907	7	158353322	158353328	MantaDEL	1	1133	NA	father	NA	NA	hg38
8	84660430	84660431	8	84670037	84670038	MantaDEL	2	1133	NA	NA	NA	NA	hg38
2	50839098	50839100	2	51383853	51383855	MantaDEL	1	1132	NA	mother	NA	NA	hg38
6	89883983	89883985	6	89884398	89884399	MantaDEL	1	779	NA	NA	NA	NA	hg38
5	170012204	170012228	5	170012261	170012262	MantaDEL	1	783	NA	NA	NA	NA	hg38
10	1664058	1664072	10	1664146	1664147	MantaDEL	1	691	NA	father	NA	NA	hg38
14	105738510	105738517	14	105739088	105739089	MantaDEL	1	208	NA	NA	NA	NA	hg38
12	61035991	61035996	12	62511921	62511926	MantaDEL	1	1200	NA	father	NA	NA	hg38
16	83145585	83145589	16	83145659	83145660	MantaDEL	1	841	NA	NA	NA	NA	hg38
14	50810695	50810699	14	50813089	50813093	MantaDEL	1	1450	NA	NA	NA	NA	hg38
16	2116936	2116936	16	2117039	2117039	MantaDEL	1	1002	NA	NA	NA	NA	hg38
5	97532219	97532223	5	97804293	97804297	MantaDUP	1	1121	NA	father	NA	NA	hg38
4	174414255	174414256	4	174530416	174530417	MantaDEL	1	1228	NA	father	NA	NA	hg38
4	174543922	174543923	4	174544975	174544976	MantaDEL	2	1228	NA	NA	NA	NA	hg38
X	41734997	41735001	X	41800368	41800372	MantaDEL	3	1228	Neurology and neurodevelopmental disorders	NA	CASK	Detectable	hg38
11	40699453	40699457	11	40713596	40713600	MantaDEL	1	983	NA	mother	NA	NA	hg38
17	28167835	28167838	17	28181210	28181213	MantaDEL	1	1253	NA	NA	NA	NA	hg38
2	191783853	191783856	2	191793341	191793344	MantaDEL	1	131	NA	NA	NA	NA	hg38
1	189237423	189237425	1	189245136	189245138	MantaDEL	1	1232	NA	NA	NA	NA	hg38
3	9814530	9814545	3	9833994	9834009	MantaDEL	1	1361	NA	father	NA	NA	hg38
21	15634277	15634282	21	15649609	15649614	MantaDEL	1	1581	NA	NA	NA	NA	hg38
10	14320827	14320830	10	14325765	14325768	MantaDEL	1	238	NA	NA	NA	NA	hg38
4	24290264	24290266	4	27347710	27347712	MantaDEL	1	963	NA	father	NA	NA	hg38
4	163613441	163613442	4	163706826	163706827	MantaDEL	1	1084	NA	mother	NA	NA	hg38
6	119969193	119969195	6	119969247	119969248	MantaDEL	1	730	NA	NA	NA	NA	hg38
5	104660692	104660694	5	104684295	104684297	MantaDEL	1	1303	NA	father	NA	NA	hg38
3	113674398	113674404	3	113688174	113688180	MantaDEL	1	1422	NA	father	NA	NA	hg38
2	26278129	26278134	2	26282176	26282181	MantaDEL	1	1533	NA	NA	NA	NA	hg38
4	123520771	123520775	4	123521250	123521251	MantaDEL	1	1408	NA	NA	NA	NA	hg38
X	45013671	45013672	X	45482636	45482637	MantaDEL	1	1282	NA	father	NA	NA	hg38	Unclassified
X	45021382	45021390	X	45478730	45478738	MantaDUP	1	1282	NA	father	NA	NA	hg38	Unclassified
5	53976460	53976462	5	54043675	54043677	MantaDEL	1	667	NA	NA	NA	NA	hg38
19	53685729	53685730	19	53886582	53886583	MantaDUP	1	56	NA	father	NA	NA	hg38
6	110333529	110333530	6	110334239	110334240	MantaDEL	1	887	NA	NA	NA	NA	hg38
14	29800574	29800575	14	29813910	29813911	MantaDEL	1	1433	NA	NA	NA	NA	hg38
10	554027	554039	10	554087	554088	MantaDEL	1	1689	NA	NA	NA	NA	hg38
12	37336520	37336551	12	37337712	37337743	MantaDEL	1	1331	NA	NA	NA	NA	hg38
6	90020821	90020822	6	108156317	108156318	MantaINV	1	122	NA	NA	NA	NA	hg38	Inv-Loss
6	90024979	90024980	6	108156319	108156320	MantaINV	1	122	NA	NA	NA	NA	hg38	Inv-Loss
18	79133515	79133526	18	79133603	79133604	MantaDEL	1	762	NA	mother	NA	NA	hg38
7	6202370	6202371	7	6346711	6346712	MantaDEL	1	379	NA	mother	NA	NA	hg38
12	128967077	128967078	12	128973690	128973691	MantaDEL	1	974	NA	father	NA	NA	hg38
9	27984108	27984109	9	27984413	27984414	MantaDEL	1	552	NA	NA	NA	NA	hg38
9	24878198	24878199	9	24973717	24973718	MantaDEL	1	1177	NA	mother	NA	NA	hg38
X	22965933	22965936	X	22999680	22999683	MantaDEL	1	569	NA	NA	NA	NA	hg38
8	122584404	122584407	8	122588410	122588413	MantaDEL	1	67	NA	father	NA	NA	hg38
13	74235987	74235991	13	74251248	74251252	MantaDEL	1	1305	NA	father	NA	NA	hg38
19	39821117	39821122	X	14852046	14852047	MantaBND	1	843	NA	NA	NA	NA	hg38	Balanced_Translocation
2	43863988	43864023	2	43864072	43864073	MantaDEL	1	195	NA	NA	NA	NA	hg38
5	1064495	1064497	5	1200729	1200731	MantaDEL	1	315	NA	father	NA	NA	hg38
16	2873000	2873000	16	2619000	2619000	MantaINV	2	315	Neurology and neurodevelopmental disorders	mother	SRRM2	Detectable	hg38	Loss-invLoss
16	2828414	2828415	16	3046235	3046236	MantaINV	2	315	Neurology and neurodevelopmental disorders	mother	SRRM2	Detectable	hg38	Loss-invLoss
18	58154162	58154166	18	58296574	58296578	MantaDEL	3	315	NA	NA	NA	NA	hg38
8	60676454	60676457	8	60680848	60680851	MantaINV	1	1595	Skeletal disorders	NA	CHD7	Likely_undetectable	hg38	Inv-Loss
8	60676825	60676826	8	60680862	60680863	MantaINV	1	1595	Skeletal disorders	NA	CHD7	Likely_undetectable	hg38	Inv-Loss
9	87149500	87149503	9	87151118	87151121	MantaDEL	1	1593	NA	father	NA	NA	hg38
16	84718926	84718937	16	84722693	84722704	MantaDEL	1	258	NA	NA	NA	NA	hg38
8	130249288	130249289	8	130259458	130259459	MantaDEL	1	994	NA	NA	NA	NA	hg38
2	199446504	199446505	2	200666113	200666114	MantaINV	1	635	Neurology and neurodevelopmental disorders	father	SATB2	Likely_undetectable	hg38	Reciprocal_Inversion
18	14935420	14935423	18	14935893	14935894	MantaDEL	1	159	NA	NA	NA	NA	hg38
2	114891407	114891413	2	114903038	114903044	MantaDEL	1	806	NA	father	NA	NA	hg38
12	70331101	70331109	12	70333265	70333273	MantaDEL	1	571	Neurology and neurodevelopmental disorders	father	CNOT2	Likely_undetectable	hg38	Loss-Loss
12	70333467	70333470	12	70336922	70336925	MantaDEL	1	571	Neurology and neurodevelopmental disorders	father	CNOT2	Likely_undetectable	hg38	Loss-Loss
10	19143372	19143373	20	13005089	13005090	MantaBND	1	567	NA	NA	NA	NA	hg38	Unclassified
10	19143385	19143386	7	97274148	97274149	MantaBND	1	567	NA	NA	NA	NA	hg38	Unclassified
10	25132600	25132601	20	11962144	11962145	MantaBND	1	567	NA	NA	NA	NA	hg38	Unclassified
10	25132609	25132610	7	134568686	134568687	MantaBND	1	567	NA	NA	NA	NA	hg38	Unclassified
10	25216038	25216039	20	12999577	12999578	MantaBND	1	567	NA	NA	NA	NA	hg38	Unclassified
10	25216044	25216045	7	133543197	133543198	MantaBND	1	567	NA	NA	NA	NA	hg38	Unclassified
20	11962144	11962145	10	25132600	25132601	MantaBND	1	567	NA	NA	NA	NA	hg38	Unclassified
20	12999577	12999578	10	25216038	25216039	MantaBND	1	567	NA	NA	NA	NA	hg38	Unclassified
20	13003577	13003578	7	94886997	94886998	MantaBND	1	567	NA	NA	NA	NA	hg38	Unclassified
20	13003596	13003597	7	94887001	94887002	MantaBND	1	567	NA	NA	NA	NA	hg38	Unclassified
20	13005088	13005091	7	94957029	94957030	MantaBND	1	567	NA	NA	NA	NA	hg38	Unclassified
20	13005089	13005090	10	19143372	19143373	MantaBND	1	567	NA	NA	NA	NA	hg38	Unclassified
7	133543197	133543198	10	25216044	25216045	MantaBND	1	567	NA	NA	NA	NA	hg38	Unclassified
7	134568686	134568687	10	25132609	25132610	MantaBND	1	567	NA	NA	NA	NA	hg38	Unclassified
7	94886997	94886998	20	13003577	13003578	MantaBND	1	567	NA	NA	NA	NA	hg38	Unclassified
7	94887001	94887002	20	13003596	13003597	MantaBND	1	567	NA	NA	NA	NA	hg38	Unclassified
7	94957029	94957032	20	13005088	13005089	MantaBND	1	567	NA	NA	NA	NA	hg38	Unclassified
7	97274148	97274149	10	19143385	19143386	MantaBND	1	567	NA	NA	NA	NA	hg38	Unclassified
8	36500184	36500186	8	36500829	36500831	MantaINV	1	685	NA	NA	NA	NA	hg38	Reciprocal_Inversion
2	59949615	59949619	2	60018603	60018607	MantaDEL	1	200	NA	father	NA	NA	hg38
2	60180732	60180737	2	60748490	60748495	MantaDEL	2	200	Neurology and neurodevelopmental disorders	father	chr2p16.1_loss	Detectable	hg38
14	78971256	78971257	14	78981905	78981906	MantaDUP	1	1269	NA	NA	NA	NA	hg38
8	85624050	85624054	8	85646260	85646264	MantaDUP	1	1395	NA	mother	NA	NA	hg38
3	90458663	90458687	3	90459174	90459175	MantaDEL	1	1393	NA	father	NA	NA	hg38
20	14885733	14885735	20	14969355	14969357	MantaDEL	1	183	NA	mother	NA	NA	hg38
8	87570974	87570975	8	87590191	87590192	MantaDUP	1	71	NA	father	NA	NA	hg38	Unclassified
8	87590193	87590194	8	87663692	87663693	MantaDUP	1	71	NA	father	NA	NA	hg38	Unclassified
4	6518333	6518334	4	6518670	6518671	MantaDEL	1	1644	NA	NA	NA	NA	hg38
7	154281047	154281048	7	154285558	154285559	MantaDEL	1	249	NA	father	NA	NA	hg38
10	96801116	96801117	10	96803066	96803067	MantaDEL	1	349	NA	NA	NA	NA	hg38
3	70733188	70733192	3	70748973	70748977	MantaDEL	1	347	NA	NA	NA	NA	hg38
12	84337409	84337414	12	84337572	84337573	MantaDEL	2	701	NA	NA	NA	NA	hg38
13	35847403	35847404	X	39542456	39542457	MantaBND	1	826	NA	father	NA	NA	hg38	Balanced_Translocation
14	25228698	25228699	14	27258216	27258217	MantaDEL	1	1211	NA	father	NA	NA	hg38	Unclassified
14	25228702	25228704	14	32757110	32757112	MantaINV	1	1211	NA	father	NA	NA	hg38	Unclassified
14	27258215	27258218	14	32757111	32757114	MantaINV	1	1211	NA	father	NA	NA	hg38	Unclassified
12	122212922	122212925	12	122214408	122214411	MantaDEL	1	345	NA	NA	NA	NA	hg38
6	112340527	112340528	6	112389379	112389380	MantaDEL	1	348	NA	father	NA	NA	hg38
6	112404871	112404876	6	112408106	112408111	MantaDEL	2	348	NA	father	NA	NA	hg38
18	60591516	60591517	18	60639539	60639540	MantaDUP	1	1549	NA	father	NA	NA	hg38
X	121388814	121388819	X	121474395	121474400	MantaDEL	1	1322	NA	NA	NA	NA	hg38
22	30408105	30408106	22	49865962	49865963	MantaDEL	1	14	Ophthalmological disorders	NA	chr22q_del	Detectable	hg38
22	23475734	23475735	22	24066192	24066193	MantaDUP	2	14	NA	mother	NA	NA	hg38
8	99505273	99505279	8	99508215	99508221	MantaDEL	1	1475	NA	mother	NA	NA	hg38
16	89485738	89485739	16	89499833	89499834	MantaDEL	1	1596	Neurology and neurodevelopmental disorders	mother	ANKRD11	Likely_undetectable	hg38
15	50963563	50963566	15	51164118	51164121	MantaINV	1	301	NA	mother	NA	NA	hg38	Dup-Trp/INV-DUP	manually resolved (CNV gain end position by CANVAS : chr15:51424614)
2	49801854	49801858	2	49815275	49815279	MantaINV	1	478	NA	father	NA	NA	hg38	Dup-Trp/INV-DUP
16	89286519	89286521	16	89291003	89291005	MantaDEL	1	1238	Neurology and neurodevelopmental disorders	mother	ANKRD11	Likely_undetectable	hg38
X	19021938	19021942	X	19455864	19455868	MantaDUP	1	376	NA	father	NA	NA	hg38
16	65438219	65438222	16	65464691	65464694	MantaDUP	1	862	NA	mother	NA	NA	hg38
11	73818808	73818809	11	73818863	73818864	MantaDEL	1	863	NA	father	NA	NA	hg38
12	56843270	56843274	12	57567391	57567395	MantaDEL	1	864	NA	NA	NA	NA	hg38
2	176282435	176282439	2	176288615	176288619	MantaDEL	1	1583	NA	NA	NA	NA	hg38	Unclassified
2	176288457	176288459	2	176288841	176288843	MantaDUP	1	1583	NA	NA	NA	NA	hg38	Unclassified
2	23910961	23910997	2	23911289	23911290	MantaDEL	1	90	NA	NA	NA	NA	hg38
4	158099382	158099386	4	158099474	158099475	MantaDEL	2	90	NA	father	NA	NA	hg38
5	89171025	89171026	5	93498233	93498234	MantaINV	1	573	NA	NA	NA	NA	hg38	Inv-Loss
5	89171026	89171027	5	91220367	91220368	MantaINV	1	573	NA	NA	NA	NA	hg38	Inv-Loss
18	47565817	47565818	18	47566946	47566947	MantaDEL	1	1045	NA	NA	NA	NA	hg38
2	80419150	80419151	2	80420347	80420348	MantaDEL	1	339	NA	NA	NA	NA	hg38
17	9593675	9593724	17	9599960	9600009	MantaDEL	1	944	NA	NA	NA	NA	hg38
3	181831701	181831730	3	181834812	181834841	MantaDUP	1	1057	NA	NA	NA	NA	hg38
X	31957538	31957540	X	31977950	31977952	MantaDEL	1	1181	Neurology and neurodevelopmental disorders	NA	DMD	Likely_undetectable	hg38
2	21925518	21925522	2	21933261	21933265	MantaDEL	1	1690	NA	NA	NA	NA	hg38
7	20345965	20345969	7	20346105	20346106	MantaDEL	1	170	NA	mother	NA	NA	hg38
17	63721327	63721361	17	63736583	63736617	MantaDEL	1	423	NA	father	NA	NA	hg38
21	30230523	30230531	21	30230626	30230627	MantaDEL	1	690	NA	NA	NA	NA	hg38
10	73436521	73436522	10	73442272	73442273	MantaDUP	1	75	NA	NA	NA	NA	hg38	Unclassified
10	73436898	73436900	10	73448157	73448159	MantaDEL	1	75	NA	NA	NA	NA	hg38	Unclassified
2	219570847	219570848	2	219580808	219580809	MantaDEL	1	188	NA	NA	NA	NA	hg38
20	44169008	44169012	20	44169091	44169092	MantaDEL	1	1649	NA	NA	NA	NA	hg38
5	177405564	177405565	5	177411498	177411499	MantaDEL	1	1139	NA	NA	NA	NA	hg38
5	177430259	177430264	5	177430624	177430625	MantaDEL	2	1139	NA	mother	NA	NA	hg38
2	44443522	44443524	2	44444469	44444470	MantaDEL	1	295	NA	father	NA	NA	hg38
12	70824081	70824082	12	70829411	70829412	MantaDEL	1	756	NA	NA	NA	NA	hg38
7	26191443	26191446	7	26291798	26291801	MantaDUP	1	390	NA	mother	NA	NA	hg38
6	126215432	126215433	6	126215704	126215705	MantaDEL	1	768	NA	NA	NA	NA	hg38
12	123587110	123587111	12	123593862	123593863	MantaDEL	1	245	NA	father	NA	NA	hg38
5	76358384	76358410	5	76358467	76358468	MantaDEL	1	247	NA	NA	NA	NA	hg38
3	153180971	153180972	3	153181346	153181347	MantaINV	1	357	NA	NA	NA	NA	hg38	Inv-Loss
3	153180983	153180986	3	153182046	153182049	MantaINV	1	357	NA	NA	NA	NA	hg38	Inv-Loss
7	118246379	118246413	7	118246724	118246725	MantaDEL	1	233	NA	NA	NA	NA	hg38
1	89943083	89943084	6	156927981	156927982	MantaBND	1	722	Neurology and neurodevelopmental disorders	father	ARID1B	Likely_undetectable	hg38	Translocation-Loss
1	89943284	89943289	6	156934974	156934975	MantaBND	1	722	Neurology and neurodevelopmental disorders	father	ARID1B	Likely_undetectable	hg38	Translocation-Loss
6	156927981	156927982	1	89943083	89943084	MantaBND	1	722	Neurology and neurodevelopmental disorders	father	ARID1B	Likely_undetectable	hg38	Translocation-Loss
6	156934970	156934975	1	89943288	89943289	MantaBND	1	722	Neurology and neurodevelopmental disorders	father	ARID1B	Likely_undetectable	hg38	Translocation-Loss
5	65700360	65700361	5	66266235	66266236	MantaDUP	1	1106	NA	father	NA	NA	hg38
7	57366870	57366873	7	57369157	57369160	MantaDEL	1	30	NA	mother	NA	NA	hg38
3	171325141	171325145	3	171331327	171331331	MantaDEL	1	866	NA	NA	NA	NA	hg38
7	5367321	5367350	7	5405073	5405102	MantaDEL	1	654	NA	mother	NA	NA	hg38
19	57274000	57274004	19	57274053	57274054	MantaDEL	1	282	NA	NA	NA	NA	hg38
22	38652754	38652758	22	38671280	38671284	MantaDEL	1	414	NA	father	NA	NA	hg38
9	33474083	33474085	9	33474300	33474301	MantaDEL	1	519	NA	father	NA	NA	hg38	Loss-Loss
9	33474411	33474415	9	33478176	33478180	MantaDEL	1	519	NA	father	NA	NA	hg38	Loss-Loss
X	139835766	139835769	X	142874777	142874780	MantaINV	1	389	NA	father	NA	NA	hg38	Loss-invDup
X	140160000	140160000	X	142836000	142836000	MantaINV	1	389	NA	father	NA	NA	hg38	Loss-invDup
12	73702306	73702307	12	73704233	73704234	MantaDEL	1	1344	NA	father	NA	NA	hg38
1	38233598	38233599	10	38483018	38483019	MantaBND	1	377	NA	NA	NA	NA	hg38	Balanced_Translocation
19	3714119	3714133	19	3717504	3717518	MantaDEL	1	253	NA	father	NA	NA	hg38
17	26968557	26968560	17	27046128	27046131	MantaDUP	1	977	NA	father	NA	NA	hg38
12	109620644	109620648	12	109661366	109661370	MantaDUP	1	976	NA	father	NA	NA	hg38
X	141646434	141646435	X	141822987	141822988	MantaINV	1	259	Neurology and neurodevelopmental disorders	father	FMR1	Detectable	hg19	Loss-invLoss
X	141650772	141650775	X	148371851	148371854	MantaINV	1	259	Neurology and neurodevelopmental disorders	father	FMR1	Detectable	hg19	Loss-invLoss
15	47312726	47312728	15	47312797	47312798	MantaDEL	1	147	NA	NA	NA	NA	hg19
2	217196688	217196689	2	217196842	217196843	MantaDEL	1	1225	NA	NA	NA	NA	hg19	Loss-Loss
2	217196834	217196837	2	217201246	217201249	MantaDEL	1	1225	NA	NA	NA	NA	hg19	Loss-Loss
6	12036900	12036901	6	12420284	12420285	MantaDUP	1	166	NA	mother	NA	NA	hg19
13	65651091	65651094	13	65651155	65651156	MantaDEL	1	276	NA	mother	NA	NA	hg38
17	31694390	31694391	17	31698614	31698615	MantaINV	2	276	NA	father	NA	NA	hg38	Inv-Loss
17	31698491	31698496	17	31698632	31698637	MantaINV	2	276	NA	father	NA	NA	hg38	Inv-Loss
2	53769167	53769171	2	55246221	55246225	MantaDUP	1	1384	NA	NA	NA	NA	hg19
X	26162010	26162025	X	26195253	26195268	MantaDEL	1	1380	NA	father	NA	NA	hg38
2	202206517	202206521	2	202208190	202208194	MantaDEL	1	542	NA	NA	NA	NA	hg19
11	34117641	34117643	11	35477401	35477403	MantaDEL	1	777	NA	father	NA	NA	hg19
3	87018385	87018421	3	87097080	87097116	MantaINV	1	1401	NA	NA	NA	NA	hg38	Reciprocal_Inversion
8	144552601	144552603	8	144806246	144806248	MantaDEL	1	560	NA	father	NA	NA	hg19
12	50078103	50078106	12	50100310	50100313	MantaDEL	1	913	NA	father	NA	NA	hg19
3	161565617	161565621	3	161710358	161710362	MantaDEL	1	1032	NA	mother	NA	NA	hg19
6	141055446	141055449	6	141055503	141055504	MantaDEL	1	763	NA	NA	NA	NA	hg38
10	82323212	82323219	10	82531870	82531877	MantaDEL	1	653	NA	father	NA	NA	hg38
2	236517459	236517461	2	236601480	236601482	MantaDEL	1	1604	NA	NA	NA	NA	hg19
4	35143142	35143144	4	37185735	37185737	MantaDUP	1	1594	NA	mother	NA	NA	hg38
20	26282488	26282501	20	26284169	26284182	MantaDEL	1	883	NA	NA	NA	NA	hg38
2	123899871	123899872	2	123902254	123902255	MantaDEL	1	882	NA	NA	NA	NA	hg38
18	21934964	21934969	18	21996822	21996827	MantaDUP	2	882	NA	mother	NA	NA	hg38
18	22082574	22082578	18	22192368	22192372	MantaDUP	3	882	NA	NA	NA	NA	hg38
4	63011737	63011738	4	63011877	63011878	MantaDEL	1	1145	NA	father	NA	NA	hg38
19	6629736	6629739	19	9773066	9773069	MantaDEL	1	418	NA	NA	NA	NA	hg38
8	52393010	52393011	8	52853486	52853487	MantaDUP	1	817	NA	father	NA	NA	hg38
20	25638760	25638765	20	25655373	25655378	MantaDEL	1	1506	NA	NA	NA	NA	hg38
7	16398800	16398808	7	16398988	16398989	MantaDEL	1	532	NA	father	NA	NA	hg38
14	64779503	64779504	14	64784021	64784022	MantaDEL	1	1414	NA	father	NA	NA	hg38
22	40133706	40133740	22	40396329	40396363	MantaDEL	1	453	Neurology and neurodevelopmental disorders	mother	TNRC6B	Detectable	hg38
18	45265082	45265083	18	60057815	60057816	MantaINV	1	1391	NA	NA	NA	NA	hg38	Reciprocal_Inversion
19	56224938	56224961	19	56244126	56244149	MantaINV	1	810	NA	NA	NA	NA	hg38	Reciprocal_Inversion
5	17608019	17608023	5	17615910	17615914	MantaDUP	1	1628	NA	mother	NA	NA	hg38
5	11608881	11608885	5	12030674	12030678	MantaDEL	1	1398	NA	father	NA	NA	hg38
6	148605517	148605518	6	148614457	148614458	MantaDEL	1	311	NA	father	NA	NA	hg38
2	134382161	134382162	2	201666747	201666748	MantaINV	1	46	NA	father	NA	NA	hg38	Reciprocal_Inversion
3	190129330	190129350	3	190129795	190129796	MantaDEL	1	160	NA	father	NA	NA	hg38
12	74988064	74988068	12	100568203	100568207	MantaINV	1	899	NA	mother	NA	NA	hg38	Unclassified
12	74988065	74988069	12	96351359	96351363	MantaINV	1	899	NA	mother	NA	NA	hg38	Unclassified
12	93761599	93761600	6	145789439	145789440	MantaBND	1	899	NA	mother	NA	NA	hg38	Unclassified
12	93761602	93761608	6	145789438	145789439	MantaBND	1	899	NA	mother	NA	NA	hg38	Unclassified
12	96351362	96351366	12	100568203	100568207	MantaDEL	1	899	NA	mother	NA	NA	hg38	Unclassified
6	145789438	145789444	12	93761602	93761603	MantaBND	1	899	NA	mother	NA	NA	hg38	Unclassified
6	145789439	145789440	12	93761599	93761600	MantaBND	1	899	NA	mother	NA	NA	hg38	Unclassified
17	50673215	50673219	17	50673477	50673478	MantaDEL	1	28	NA	father	NA	NA	hg38
8	68788084	68788089	8	68898206	68898211	MantaINV	1	1477	NA	NA	NA	NA	hg38	Inverted Dup
6	162441873	162441876	6	162453429	162453432	MantaDUP	1	1476	NA	NA	NA	NA	hg38
15	78939615	78939662	15	78997460	78997507	MantaDEL	1	1478	NA	mother	NA	NA	hg38
12	62423671	62423681	12	62426546	62426556	MantaINV	1	1601	NA	NA	NA	NA	hg38	Reciprocal_Inversion
12	87008963	87008968	12	87013480	87013485	MantaDEL	1	1505	NA	NA	NA	NA	hg38
16	72497784	72497785	16	72498210	72498211	MantaDEL	1	104	NA	father	NA	NA	hg38
1	101797905	101797909	1	101937548	101937552	MantaDEL	1	337	NA	father	NA	NA	hg38
21	45686503	45686506	21	45696802	45696805	MantaDUP	1	1185	NA	NA	NA	NA	hg38
19	32621064	32621065	19	32621591	32621592	MantaDEL	1	838	NA	father	NA	NA	hg38
10	125902587	125902589	10	125904424	125904426	MantaDEL	1	31	NA	NA	NA	NA	hg38
6	117643896	117643899	6	117701064	117701067	MantaDEL	1	356	Neurology and neurodevelopmental disorders	mother	NUS1	Detectable	hg38
7	125900100	125900106	7	125923518	125923524	MantaDUP	2	356	NA	father	NA	NA	hg38
2	61450971	61450984	2	61507629	61507642	MantaDEL	1	1096	NA	mother	NA	NA	hg38
15	91979974	91979978	15	91996953	91996957	MantaDUP	1	837	NA	mother	NA	NA	hg38
X	31695015	31695016	X	31961789	31961790	MantaDEL	1	1547	Ultra-rare disorders	NA	Xp21.1 loss	Detectable	hg38
9	14481053	14481058	9	14485498	14485503	MantaDEL	1	361	NA	father	NA	NA	hg38
3	157916000	157916006	3	157916083	157916084	MantaDEL	1	106	NA	NA	NA	NA	hg38
22	36335229	36335230	22	36372042	36372043	MantaDEL	2	106	NA	father	NA	NA	hg38
1	49417162	49417164	1	49423459	49423461	MantaDEL	1	591	NA	NA	NA	NA	hg38
19	46700095	46700096	19	46701140	46701141	MantaINV	1	1104	NA	mother	NA	NA	hg38	Unclassified
19	46757744	46757746	19	47322667	47322669	MantaDUP	1	1104	NA	mother	NA	NA	hg38	Unclassified
22	32829805	32829809	22	32838556	32838560	MantaDUP	2	1104	NA	father	NA	NA	hg38
10	63419226	63419227	10	63613970	63613971	MantaDEL	1	375	NA	father	NA	NA	hg38
18	34625158	34625175	18	34642682	34642699	MantaDEL	1	373	NA	father	NA	NA	hg38
5	160138122	160138138	5	160147825	160147841	MantaDUP	1	502	NA	NA	NA	NA	hg38
19	27405446	27405490	19	27408856	27408900	MantaDUP	1	241	NA	NA	NA	NA	hg38
10	28596038	28596039	13	96413296	96413297	MantaBND	1	720	NA	NA	NA	NA	hg38	Unclassified
13	96129860	96129861	17	60211897	60211898	MantaBND	1	720	NA	NA	NA	NA	hg38	Unclassified
13	96413296	96413297	10	28596038	28596039	MantaBND	1	720	NA	NA	NA	NA	hg38	Unclassified
17	60211897	60211898	13	96129860	96129861	MantaBND	1	720	NA	NA	NA	NA	hg38	Unclassified
9	109359673	109359699	9	109366190	109366216	MantaDEL	1	1214	NA	NA	NA	NA	hg38
7	111205609	111205613	7	111374746	111374750	MantaDEL	1	855	NA	father	NA	NA	hg38
12	133164387	133164390	12	133201849	133201852	MantaDUP	1	1126	NA	mother	NA	NA	hg38
3	144097764	144097768	3	144098352	144098353	MantaDEL	1	1127	NA	father	NA	NA	hg38
9	68655006	68655010	9	68659424	68659428	MantaDEL	1	721	NA	NA	NA	NA	hg38
22	37965546	37965550	22	38038905	38038909	MantaDUP	1	489	NA	NA	NA	NA	hg38
19	11002948	11002951	19	11004450	11004453	MantaDEL	1	1453	Neurology and neurodevelopmental disorders	father	SMARCA4	Likely_undetectable	hg38
12	10958020	10958022	12	11003638	11003640	MantaDEL	1	1119	NA	father	NA	NA	hg38
7	7260071	7260072	7	7403092	7403093	MantaDUP	1	1466	NA	father	NA	NA	hg38
2	147980902	147980903	2	148012299	148012300	MantaDEL	1	246	NA	NA	NA	NA	hg38
8	56188980	56188984	8	56298947	56298951	MantaDEL	1	1035	NA	mother	NA	NA	hg38
2	155414934	155414936	2	155415016	155415017	MantaDEL	1	629	NA	NA	NA	NA	hg38
7	39470905	39470915	7	39470961	39470962	MantaDEL	1	1339	NA	NA	NA	NA	hg38
18	53826680	53826681	18	53826785	53826786	MantaDEL	2	1339	NA	father	NA	NA	hg38
1	200978464	200978470	1	200979095	200979096	MantaDEL	1	1611	NA	NA	NA	NA	hg38
3	138631267	138631270	3	139002858	139002861	MantaDUP	1	17	NA	father	NA	NA	hg38
7	8275911	8275914	7	8285581	8285584	MantaDEL	1	162	NA	NA	NA	NA	hg38
7	82372779	82372783	7	82407230	82407234	MantaDEL	1	473	NA	father	NA	NA	hg38
5	22808286	22808287	5	23097793	23097794	MantaDUP	1	18	NA	NA	NA	NA	hg38
8	24645913	24645914	8	25943249	25943250	MantaDUP	1	1590	NA	mother	NA	NA	hg38
9	2588997	2589750	9	2625946	2626807	MantaDEL	1	23	NA	mother	NA	NA	hg19
7	54463858	54463859	7	54464823	54464824	MantaDEL	1	1684	NA	NA	NA	NA	hg19
3	19135286	19135329	3	19137380	19137423	MantaDEL	1	242	NA	NA	NA	NA	hg38
10	123989130	123989131	10	123989205	123989206	MantaDEL	1	984	NA	NA	NA	NA	hg19
2	124274030	124274031	2	124276687	124276688	MantaDEL	1	986	NA	mother	NA	NA	hg19
20	2672950	2672981	20	3029567	3029598	MantaDEL	1	793	NA	NA	NA	NA	hg38
2	110095325	110095325	2	110227636	110227636	MantaDEL	1	488	Renal and urinary tract disorders	NA	NPHP1	Detectable	hg38
12	99456723	99456725	12	99503002	99503004	MantaDEL	1	1568	NA	mother	NA	NA	hg38
21	43703105	43703106	21	43704122	43704123	MantaDEL	2	1568	NA	mother	NA	NA	hg38
2	33864451	33864452	2	33866135	33866136	MantaDEL	1	1567	NA	father	NA	NA	hg38
19	36640771	36640775	19	36658877	36658881	MantaINV	1	228	NA	NA	NA	NA	hg19	Unclassified
19	36640775	36640775	19	36640850	36640850	MantaINV	1	228	NA	NA	NA	NA	hg19	Unclassified
19	36640200	36640200	19	36640800	36640800	MantaDEL	1	228	NA	NA	NA	NA	hg19	Unclassified
3	83034882	83034883	3	169399501	169399502	MantaINV	1	971	NA	father	NA	NA	hg38	Reciprocal_Inversion
1	69392056	69392058	1	69394658	69394660	MantaDUP	1	1556	NA	NA	NA	NA	hg38
11	99506438	99506441	11	99509189	99509192	MantaDEL	1	1086	NA	mother	NA	NA	hg38
22	40180686	40180687	22	40298017	40298018	MantaDEL	1	125	Neurology and neurodevelopmental disorders	mother	TNRC6B	Detectable	hg38
9	28645228	28645230	9	28728193	28728195	MantaDEL	1	498	NA	father	NA	NA	hg38
14	106693787	106694593	14	106740232	106740974	MantaDEL	3	498	NA	father	NA	NA	hg38
4	30241784	30241787	4	30903518	30903521	MantaINV	1	830	NA	father	NA	NA	hg38	DUP-NML-DUP
4	30826000	30826000	4	30960000	30960000	MantaINV	1	830	NA	father	NA	NA	hg38	DUP-NML-DUP
22	20723059	20723067	22	20872431	20872439	MantaDUP	1	833	NA	father	NA	NA	hg38
22	23292375	23292377	9	130724626	130724627	MantaBND	1	340	NA	mother	NA	NA	hg38	Translocation-Loss
22	24297747	24297750	9	128943513	128943514	MantaBND	1	340	NA	mother	NA	NA	hg38	Translocation-Loss
9	128943513	128943516	22	24297747	24297748	MantaBND	1	340	NA	mother	NA	NA	hg38	Translocation-Loss
9	130724626	130724628	22	23292375	23292376	MantaBND	1	340	NA	mother	NA	NA	hg38	Translocation-Loss
9	128900968	128900969	9	128901462	128901463	MantaDEL	2	340	NA	NA	NA	NA	hg38
20	42665715	42665716	20	42775701	42775702	MantaDEL	1	1651	NA	father	NA	NA	hg38
15	69239364	69239365	15	69239776	69239777	MantaDEL	1	954	NA	NA	NA	NA	hg38
2	143525714	143525716	3	105305415	105305416	MantaBND	1	1071	NA	father	NA	NA	hg38	Unclassified
2	143525752	143525755	3	105340118	105340119	MantaBND	1	1071	NA	father	NA	NA	hg38	Unclassified
2	143525939	143525946	2	143526096	143526097	MantaDEL	1	1071	NA	father	NA	NA	hg38	Unclassified
2	143526002	143526007	3	104804306	104804307	MantaBND	1	1071	NA	father	NA	NA	hg38	Unclassified
2	145073560	145073561	2	145076202	145076203	MantaINV	1	1071	NA	father	NA	NA	hg38	Unclassified
2	145075490	145075491	2	145161870	145161871	MantaDUP	1	1071	NA	father	NA	NA	hg38	Unclassified
2	145076266	145076268	3	112882113	112882114	MantaBND	1	1071	NA	father	NA	NA	hg38	Unclassified
2	145161901	145161902	3	104804455	104804456	MantaBND	1	1071	NA	father	NA	NA	hg38	Unclassified
3	104804302	104804307	2	143526006	143526007	MantaBND	1	1071	NA	father	NA	NA	hg38	Unclassified
3	104804455	104804456	2	145161901	145161902	MantaBND	1	1071	NA	father	NA	NA	hg38	Unclassified
3	104804534	104804536	3	105305415	105305417	MantaDEL	1	1071	NA	father	NA	NA	hg38	Unclassified
3	104815742	104815743	3	105358112	105358113	MantaINV	1	1071	NA	father	NA	NA	hg38	Unclassified
3	105305414	105305416	2	143525715	143525716	MantaBND	1	1071	NA	father	NA	NA	hg38	Unclassified
3	105340118	105340121	2	143525752	143525753	MantaBND	1	1071	NA	father	NA	NA	hg38	Unclassified
3	112882113	112882115	2	145076266	145076267	MantaBND	1	1071	NA	father	NA	NA	hg38	Unclassified
17	60784094	60784095	X	32560503	32560504	MantaBND	2	1310	Neurology and neurodevelopmental disorders	NA	DMD	Likely_undetectable	hg38	Balanced_Translocation
13	69296512	69296515	13	69350469	69350472	MantaDUP	1	577	NA	father	NA	NA	hg38
9	6217805	6217806	9	6218930	6218931	MantaDEL	1	95	NA	NA	NA	NA	hg38
4	104778274	104778275	4	104779071	104779072	MantaDEL	1	94	NA	father	NA	NA	hg38
15	42513960	42513970	15	42520197	42520207	MantaDEL	1	1669	NA	father	NA	NA	hg38
15	48393517	48393520	15	50516266	50516269	MantaDEL	1	1318	Cardiovascular disorders	father	FBN1	Detectable	hg38
11	46391376	46391381	11	46391450	46391451	MantaDEL	1	121	NA	NA	NA	NA	hg38
10	82164463	82164467	10	82202830	82202834	MantaDEL	1	592	NA	mother	NA	NA	hg38
15	55114974	55114979	15	55325147	55325152	MantaDEL	2	592	NA	mother	NA	NA	hg38
22	30861085	30861086	22	30865309	30865310	MantaDEL	1	1094	NA	father	NA	NA	hg38
15	55675137	55675142	15	55675199	55675200	MantaDEL	1	659	NA	NA	NA	NA	hg38
2	127991321	127991322	2	128132445	128132446	MantaDEL	1	1683	NA	father	NA	NA	hg38
5	127378152	127378153	5	127383421	127383422	MantaDEL	1	1445	NA	father	NA	NA	hg38
4	126479610	126479611	4	126482189	126482190	MantaDEL	1	234	NA	NA	NA	NA	hg38
8	8399585	8399588	8	8575346	8575349	MantaDUP	2	1080	NA	father	NA	NA	hg38
6	138533722	138533724	6	138543215	138543217	MantaDEL	1	726	NA	father	NA	NA	hg38
6	8467159	8467162	6	8468582	8468585	MantaDEL	1	586	NA	NA	NA	NA	hg38
2	175994599	175994602	2	175996695	175996698	MantaDEL	1	470	NA	mother	NA	NA	hg38	Loss-Loss
2	175996785	175996787	2	176107358	176107360	MantaDEL	1	470	NA	mother	NA	NA	hg38	Loss-Loss
2	175994599	175994602	2	175996695	175996698	MantaDEL	1	469	NA	mother	NA	NA	hg38	Loss-Loss
2	175996785	175996787	2	176107358	176107360	MantaDEL	1	469	NA	mother	NA	NA	hg38	Loss-Loss
2	11345737	11345739	2	11347503	11347505	MantaDEL	1	336	NA	NA	NA	NA	hg38
3	78231518	78231529	3	78231569	78231570	MantaDEL	1	229	NA	NA	NA	NA	hg38
19	39019895	39019907	19	39020998	39021010	MantaDEL	1	601	NA	father	NA	NA	hg38
1	49254165	49254170	1	49337153	49337158	MantaDEL	1	681	NA	father	NA	NA	hg38
15	28196423	28196427	15	28231314	28231318	MantaDEL	1	192	NA	NA	NA	NA	hg38
16	2193466	2193469	16	2341312	2341315	MantaDEL	1	1034	NA	mother	NA	NA	hg38
19	31723905	31723909	19	31726298	31726302	MantaDEL	1	649	NA	NA	NA	NA	hg19
2	50088468	50088469	2	50104924	50104925	MantaINV	1	478	NA	father	NA	NA	hg38	Dup-Trp/INV-DUP
12	38463153	38463154	12	38463287	38463288	MantaDEL	1	68	NA	NA	NA	NA	hg19
21	16855628	16855629	21	16855697	16855698	MantaDEL	1	535	NA	NA	NA	NA	hg19
2	227319888	227319889	2	227325489	227325490	MantaDEL	1	1404	NA	father	NA	NA	hg19
17	80296690	80296715	17	80296742	80296743	MantaDEL	1	1143	NA	NA	NA	NA	hg19
3	107850163	107850165	3	107857792	107857794	MantaDEL	1	1023	NA	mother	NA	NA	hg19
6	170230858	170230863	12	53726715	53726716	MantaBND	1	1012	NA	NA	NA	NA	hg19	Balanced_Translocation
3	64900852	64900856	3	66560538	66560542	MantaDEL	1	37	NA	father	NA	NA	hg38
3	66649972	66649976	3	66672853	66672857	MantaDEL	2	37	NA	father	NA	NA	hg38
8	88073892	88073895	8	88075358	88075361	MantaDEL	1	156	NA	NA	NA	NA	hg19
10	11127877	11127881	10	11128051	11128052	MantaDEL	1	11	NA	NA	NA	NA	hg19
17	35835954	35835960	17	35841953	35841959	MantaDEL	1	608	NA	father	NA	NA	hg38
1	218397193	218397199	1	218397489	218397490	MantaDEL	1	1234	NA	NA	NA	NA	hg38
10	12309074	12309088	10	12310554	12310568	MantaDEL	1	1281	NA	father	NA	NA	hg19
2	129504437	129504438	2	129507696	129507697	MantaDEL	1	458	NA	father	NA	NA	hg38
18	14279766	14280580	18	14299195	14299975	MantaDEL	2	458	NA	mother	NA	NA	hg38
21	39533564	39533574	21	39537917	39537927	MantaDEL	1	1040	NA	NA	NA	NA	hg19	Loss-Loss
21	39538613	39538618	21	39542249	39542254	MantaDEL	1	1040	NA	NA	NA	NA	hg19	Loss-Loss
1	218426570	218426571	1	218431437	218431438	MantaDEL	1	682	NA	father	NA	NA	hg19
1	243354130	243354131	1	243363458	243363459	MantaDUP	1	189	NA	NA	NA	NA	hg19
6	147991921	147991924	6	147992924	147992927	MantaDEL	1	180	NA	NA	NA	NA	hg19
19	53302310	53302320	19	53303906	53303916	MantaDEL	1	1265	NA	NA	NA	NA	hg19
16	862707	862708	16	1645539	1645540	MantaDEL	1	409	NA	mother	NA	NA	hg19
1	3423746	3423747	1	3585531	3585532	MantaDEL	1	167	NA	father	NA	NA	hg38
X	40848117	40848139	X	40887814	40887836	MantaDUP	1	77	NA	NA	NA	NA	hg19
13	110634894	110634899	13	110636198	110636203	MantaDEL	2	1528	NA	NA	NA	NA	hg19
12	48856007	48856010	12	48857460	48857463	MantaDEL	1	191	NA	mother	NA	NA	hg19
19	58380383	58380384	19	58381329	58381330	MantaDEL	1	1402	NA	NA	NA	NA	hg19
2	28757593	28757604	2	28758660	28758671	MantaDEL	1	1622	NA	NA	NA	NA	hg19
17	43975640	43975642	17	43982846	43982848	MantaDEL	2	1622	NA	father	NA	NA	hg19
1	187237232	187237233	1	187237955	187237956	MantaDEL	1	903	NA	NA	NA	NA	hg19
7	67693097	67693102	7	67693293	67693294	MantaDEL	1	729	NA	NA	NA	NA	hg19
17	1966085	1966156	17	1966955	1966956	MantaDEL	1	395	NA	father	NA	NA	hg19
1	79689043	79689044	1	79689363	79689364	MantaDEL	1	1172	NA	NA	NA	NA	hg19
12	115065640	115065641	12	115084696	115084697	MantaDEL	1	1286	NA	father	NA	NA	hg38
7	3517600	3517601	7	3553018	3553019	MantaDEL	1	708	NA	mother	NA	NA	hg19
9	11871402	11871403	9	12232675	12232676	MantaDEL	1	1151	NA	mother	NA	NA	hg38
16	56102838	56102841	16	56104748	56104751	MantaDEL	1	454	NA	NA	NA	NA	hg38
11	102876627	102876628	11	103062239	103062240	MantaDEL	1	1539	NA	father	NA	NA	hg38
11	42271962	42271966	11	42283522	42283526	MantaDEL	1	1495	NA	NA	NA	NA	hg38
8	43315108	43315110	8	43316210	43316212	MantaDEL	1	751	NA	NA	NA	NA	hg19
X	19564732	19564736	X	22210230	22210234	MantaINV	1	628	Renal and urinary tract disorders	NA	PHEX	Likely_undetectable	hg38	Reciprocal_Inversion
7	68803100	68803101	7	68805166	68805167	MantaDEL	1	413	NA	NA	NA	NA	hg19
7	121946064	121946066	7	121946137	121946138	MantaDEL	1	141	NA	NA	NA	NA	hg19
3	58678613	58678616	17	46068043	46068044	MantaBND	1	765	Neurology and neurodevelopmental disorders	NA	KANSL1	Likely_undetectable	hg38	Balanced_Translocation
9	95643244	95643248	9	95646399	95646403	MantaDEL	1	1024	NA	mother	NA	NA	hg19
15	92837845	92837889	15	92842407	92842451	MantaDEL	1	1366	NA	NA	NA	NA	hg38
1	207412631	207412634	1	207414674	207414677	MantaDEL	1	286	NA	NA	NA	NA	hg38
14	97524605	97524607	14	97531490	97531492	MantaDEL	1	1602	NA	father	NA	NA	hg19
14	29314687	29314690	14	52295833	52295836	MantaINV	1	565	NA	mother	NA	NA	hg19	Reciprocal_Inversion
9	134922871	134922872	9	134928335	134928336	MantaDEL	1	1268	NA	father	NA	NA	hg38
18	3960896	3960901	18	3966426	3966431	MantaDEL	1	668	NA	father	NA	NA	hg38
6	107254734	107254737	6	107357798	107357801	MantaDEL	1	1176	NA	mother	NA	NA	hg38
10	37156032	37156033	10	37193607	37193608	MantaINV	1	1465	NA	mother	NA	NA	hg38	Loss-invLoss
10	37158553	37158554	10	37198746	37198747	MantaINV	1	1465	NA	mother	NA	NA	hg38	Loss-invLoss
5	109043641	109043647	5	109048818	109048824	MantaDEL	1	1467	NA	NA	NA	NA	hg19
7	9982518	9982519	7	10008817	10008818	MantaDEL	1	1003	NA	NA	NA	NA	hg38
16	7705461	7705479	16	7784662	7784680	MantaDEL	1	260	NA	mother	NA	NA	hg38
12	60693780	60693786	12	60706661	60706667	MantaDEL	1	904	NA	NA	NA	NA	hg38
15	80371137	80371142	15	80375646	80375651	MantaDEL	1	296	NA	NA	NA	NA	hg38
3	7908221	7908222	3	7908297	7908298	MantaDEL	1	145	NA	father	NA	NA	hg38
10	116775696	116775700	10	116776674	116776675	MantaDEL	1	1167	NA	NA	NA	NA	hg38
16	12162334	12162337	16	12477558	12477561	MantaDEL	1	201	NA	father	NA	NA	hg38
4	144371703	144371704	4	144371783	144371784	MantaDEL	1	316	NA	father	NA	NA	hg38
11	91839865	91839866	11	111890510	111890511	MantaINV	2	316	NA	NA	NA	NA	hg38	Reciprocal_Inversion
7	147470273	147470300	7	147470363	147470364	MantaDEL	1	568	NA	father	NA	NA	hg38
4	57063683	57063686	4	57063807	57063808	MantaDEL	1	809	NA	NA	NA	NA	hg38
1	20971917	20971919	1	20981802	20981804	MantaDEL	1	716	NA	NA	NA	NA	hg38
6	154517167	154517168	6	154522773	154522774	MantaDEL	2	716	NA	father	NA	NA	hg38
1	101745704	101745705	1	101751965	101751966	MantaDEL	1	1679	NA	father	NA	NA	hg38
1	176730430	176730434	1	176765758	176765762	MantaDEL	2	1679	NA	mother	NA	NA	hg38
16	49150672	49150678	16	49160893	49160899	MantaDUP	1	889	NA	NA	NA	NA	hg38	Unclassified
16	49151287	49151291	16	49155020	49155024	MantaINV	1	889	NA	NA	NA	NA	hg38	Unclassified
16	49155039	49155042	16	49160569	49160572	MantaINV	1	889	NA	NA	NA	NA	hg38	Unclassified
3	11770971	11770972	3	11771835	11771836	MantaDEL	1	1055	NA	NA	NA	NA	hg38
4	186193436	186193440	4	186224936	186224940	MantaDUP	1	938	NA	mother	NA	NA	hg38
6	162017941	162017942	6	162100600	162100601	MantaDEL	1	713	NA	father	NA	NA	hg38
X	18472989	18472990	X	54910723	54910724	MantaINV	1	844	Neurology and neurodevelopmental disorders	NA	CDKL5	Likely_undetectable	hg38	Reciprocal_Inversion
17	70727653	70727654	17	70759026	70759027	MantaDEL	1	1632	NA	mother	NA	NA	hg38
6	42797705	42797733	6	42798428	42798429	MantaDEL	1	60	NA	NA	NA	NA	hg38
15	91963827	91963828	15	92098412	92098413	MantaDEL	1	445	NA	mother	NA	NA	hg38
6	85607362	85607363	6	85645902	85645903	MantaDEL	1	526	NA	father	NA	NA	hg38
2	233563618	233563620	2	233599510	233599512	MantaDEL	1	400	NA	father	NA	NA	hg38
5	46363960	46363969	5	46364131	46364132	MantaDEL	2	400	NA	NA	NA	NA	hg38
2	179609344	179609348	2	179610539	179610543	MantaDEL	1	1479	NA	NA	NA	NA	hg38
11	16630292	16630293	11	16634102	16634103	MantaDEL	1	1224	NA	NA	NA	NA	hg38
19	43003242	43004100	19	43248797	43249590	MantaDEL	1	646	NA	mother	NA	NA	hg38
6	79995519	79995521	6	79999476	79999478	MantaDEL	2	646	NA	mother	NA	NA	hg38
2	29018841	29018844	2	29020284	29020287	MantaDEL	1	645	NA	NA	NA	NA	hg38
14	74466431	74466432	14	74704154	74704155	MantaDEL	1	599	NA	father	NA	NA	hg38
14	74831881	74831884	14	74836810	74836813	MantaDEL	2	599	NA	NA	NA	NA	hg38
7	77611026	77611032	7	77613489	77613495	MantaDEL	1	600	NA	father	NA	NA	hg38
20	49837285	49837330	20	49839428	49839473	MantaDEL	1	1064	NA	NA	NA	NA	hg38
3	73109917	73109933	3	73109976	73109977	MantaDEL	1	335	NA	NA	NA	NA	hg38
10	107906791	107906792	10	107937016	107937017	MantaDEL	1	580	NA	mother	NA	NA	hg38
6	89855970	89855983	6	89856023	89856024	MantaDEL	1	978	NA	NA	NA	NA	hg38
3	192311520	192311526	3	192316608	192316614	MantaDEL	1	198	NA	NA	NA	NA	hg38
7	69799724	69799727	7	69802585	69802588	MantaDEL	1	197	NA	father	NA	NA	hg38
20	385300	385319	20	386760	386779	MantaDEL	1	1066	NA	NA	NA	NA	hg38
16	1978310	1978315	16	1978409	1978410	MantaDEL	1	1189	NA	NA	NA	NA	hg38
7	130955338	130955341	7	130959747	130959750	MantaDEL	1	100	NA	father	NA	NA	hg38
19	7474080	7474106	19	7474975	7474976	MantaDEL	1	209	NA	mother	NA	NA	hg38
1	153818515	153818530	1	153826204	153826219	MantaDEL	2	209	Neurology and neurodevelopmental disorders	father	GATAD2B	Likely_undetectable	hg38
2	108900477	108900478	7	104393346	104393347	MantaBND	1	485	Dermatological disorders	NA	EDAR	Likely_undetectable	hg38	Balanced_Translocation
8	41247094	41247096	8	43099522	43099524	MantaINV	2	485	NA	father	NA	NA	hg38	Reciprocal_Inversion
17	13615556	13615560	18	71484637	71484638	MantaBND	3	485	NA	father	NA	NA	hg38	Unclassified
17	13615562	13615563	17	13846238	13846239	MantaINV	3	485	NA	father	NA	NA	hg38	Unclassified
17	13846234	13846235	18	71484631	71484632	MantaBND	3	485	NA	father	NA	NA	hg38	Unclassified
18	71484631	71484632	17	13846234	13846235	MantaBND	3	485	NA	father	NA	NA	hg38	Unclassified
18	71484634	71484638	17	13615559	13615560	MantaBND	3	485	NA	father	NA	NA	hg38	Unclassified
19	37557541	37557545	19	37557668	37557669	MantaDEL	1	1330	NA	NA	NA	NA	hg38
16	65708367	65708374	16	65713032	65713039	MantaDUP	1	1686	NA	father	NA	NA	hg38	Unclassified
16	65708506	65708509	16	65715865	65715868	MantaDEL	1	1686	NA	father	NA	NA	hg38	Unclassified
10	129162519	129162520	7	102225310	102225311	MantaBND	1	1687	Dysmorphic and congenital abnormality syndromes	father	CUX1	Detectable	hg38	Translocation-Loss
10	129249182	129249185	7	102178522	102178523	MantaBND	1	1687	Dysmorphic and congenital abnormality syndromes	father	CUX1	Detectable	hg38	Translocation-Loss
7	102178522	102178525	10	129249182	129249183	MantaBND	1	1687	Dysmorphic and congenital abnormality syndromes	father	CUX1	Detectable	hg38	Translocation-Loss
7	102225310	102225311	10	129162519	129162520	MantaBND	1	1687	Dysmorphic and congenital abnormality syndromes	father	CUX1	Detectable	hg38	Translocation-Loss
7	111176306	111176309	7	111341090	111341093	MantaDUP	2	1687	NA	mother	NA	NA	hg38
17	39121116	39121129	17	39487890	39487903	MantaDUP	1	867	NA	father	NA	NA	hg38
10	97015099	97015101	10	97015708	97015709	MantaDEL	1	514	NA	NA	NA	NA	hg38
3	58564208	58564209	3	58565470	58565471	MantaDEL	1	98	NA	mother	NA	NA	hg38
X	5659651	5659652	X	5758836	5758837	MantaDEL	1	1520	NA	mother	NA	NA	hg38
X	31704392	31704394	X	31985122	31985124	MantaDEL	1	710	Neurology and neurodevelopmental disorders	NA	DMD	Detectable	hg38
5	28592921	28592925	5	28688116	28688120	MantaDEL	1	1306	NA	father	NA	NA	hg38
11	121054564	121054568	11	121055953	121055957	MantaDEL	2	1306	NA	NA	NA	NA	hg38
6	61666489	61666491	6	62729913	62729915	MantaDUP	1	412	NA	father	NA	NA	hg38
4	130180394	130180395	4	130180487	130180488	MantaDEL	1	1631	NA	father	NA	NA	hg38
7	16169037	16169040	7	16215232	16215235	MantaDEL	2	1631	NA	mother	NA	NA	hg38
12	37355594	37355601	12	37355936	37355937	MantaDEL	1	1124	NA	NA	NA	NA	hg38
7	39577930	39577951	7	39578049	39578050	MantaDEL	1	1231	NA	NA	NA	NA	hg38
15	48796260	48796261	15	48805425	48805426	MantaDEL	1	1362	NA	NA	NA	NA	hg38
20	14651443	14651444	20	14981495	14981496	MantaDEL	1	1043	NA	father	NA	NA	hg38
3	14810449	14810454	3	14812474	14812479	MantaINV	1	1174	NA	NA	NA	NA	hg38	Inv-Loss
3	14812200	14812200	3	14812700	14812700	MantaINV	1	1174	NA	NA	NA	NA	hg38	Inv-Loss
5	32553272	32553275	13	100382898	100382899	MantaBND	1	53	NA	NA	NA	NA	hg38	Balanced_Translocation
10	132490059	132490061	10	132500955	132500957	MantaDEL	1	633	NA	NA	NA	NA	hg38
6	15327267	15327269	6	15540205	15540207	MantaDEL	1	518	Neurology and neurodevelopmental disorders	father	JARID2	Detectable	hg38
5	121303116	121303117	5	121304376	121304377	MantaDEL	1	1388	NA	mother	NA	NA	hg38
X	674752	674753	X	1292824	1292825	MantaDUP	1	165	NA	father	NA	NA	hg38
X	64920018	64920021	X	64920111	64920112	MantaDEL	1	432	Neurology and neurodevelopmental disorders	NA	ZC4H2	Likely_undetectable	hg38
19	53927811	53927813	19	53930395	53930397	MantaDUP	1	1448	NA	mother	NA	NA	hg38
20	14729975	14729977	20	15205912	15205914	MantaDEL	1	111	NA	mother	NA	NA	hg38
8	31525910	31525911	8	31526309	31526310	MantaDEL	1	707	NA	NA	NA	NA	hg38
11	94808092	94808102	11	94812629	94812639	MantaINV	1	965	NA	mother	NA	NA	hg38	Reciprocal_Inversion
X	123732190	123732193	X	123733050	123733051	MantaDEL	1	1457	NA	NA	NA	NA	hg38
19	1369128	1369129	19	1369182	1369183	MantaDEL	1	1222	NA	NA	NA	NA	hg38
15	97237820	97237823	15	97384493	97384496	MantaDUP	1	346	NA	NA	NA	NA	hg38
22	29124265	29124267	22	29125893	29125895	MantaDEL	1	1633	NA	father	NA	NA	hg38
22	41307058	41307097	22	41313203	41313242	MantaDEL	2	1633	NA	NA	NA	NA	hg38
2	164980801	164980804	2	164998949	164998952	MantaDUP	1	1136	NA	father	NA	NA	hg38
12	4582214	4582219	12	4589937	4589942	MantaDEL	1	1497	NA	NA	NA	NA	hg38
11	84636133	84636135	11	84747926	84747928	MantaDEL	1	578	NA	mother	NA	NA	hg38
X	24319831	24319836	X	24627470	24627475	MantaDEL	1	482	NA	NA	NA	NA	hg38
18	67494322	67494326	18	67506064	67506068	MantaDEL	1	44	NA	NA	NA	NA	hg38
10	30128068	30128089	10	30130800	30130821	MantaDEL	1	1239	NA	NA	NA	NA	hg38
19	57681429	57681454	19	57681573	57681574	MantaDEL	2	1239	NA	NA	NA	NA	hg38
12	39556325	39556328	12	39556452	39556453	MantaDEL	1	185	NA	NA	NA	NA	hg38
15	59029484	59029488	15	59036053	59036057	MantaDEL	1	310	NA	NA	NA	NA	hg38
6	104873047	104873051	6	105078853	105078857	MantaDUP	1	1518	NA	mother	NA	NA	hg38
14	105880792	105880796	14	106059990	106059994	MantaDUP	1	416	NA	father	NA	NA	hg38
9	9946561	9946563	9	9993678	9993680	MantaDEL	1	290	NA	mother	NA	NA	hg38
4	15875744	15875745	4	15875809	15875810	MantaDEL	1	272	NA	NA	NA	NA	hg38
9	94534511	94534514	9	94605930	94605933	MantaDEL	1	271	NA	mother	NA	NA	hg38
12	28463250	28463251	12	28467342	28467343	MantaINV	1	429	NA	father	NA	NA	hg38	Loss-invDup
12	28464534	28464540	12	28466198	28466204	MantaINV	1	429	NA	father	NA	NA	hg38	Loss-invDup
18	14004813	14004850	18	14041586	14041623	MantaDEL	1	235	NA	father	NA	NA	hg38
14	83936102	83936108	14	83953538	83953544	MantaDEL	1	1363	NA	NA	NA	NA	hg38
8	70856745	70856746	8	142756245	142756246	MantaINV	1	1597	NA	NA	NA	NA	hg38	Reciprocal_Inversion
X	33072254	33072257	X	33102404	33102407	MantaDUP	1	140	NA	mother	NA	NA	hg38
8	126680430	126680432	8	126681812	126681814	MantaDEL	1	381	NA	father	NA	NA	hg38
12	121446717	121446718	12	121459277	121459278	MantaDEL	1	508	Neurology and neurodevelopmental disorders	father	KDM2B	Likely_undetectable	hg38
2	77884971	77884976	2	77893517	77893522	MantaDEL	1	509	NA	father	NA	NA	hg38
7	70197414	70197420	7	70306850	70306856	MantaDEL	1	619	Neurology and neurodevelopmental disorders	mother	AUTS2	Likely_undetectable	hg38
17	44068973	44068981	17	44282003	44282011	MantaDEL	1	1461	Neurology and neurodevelopmental disorders	mother	UBTF	Detectable	hg38
21	17995007	17995008	21	17995093	17995094	MantaDEL	1	1460	NA	father	NA	NA	hg38
1	169995276	169995280	1	169995335	169995336	MantaDEL	1	1421	NA	NA	NA	NA	hg38
5	40539656	40539658	5	40539724	40539725	MantaDEL	1	857	NA	NA	NA	NA	hg38
17	42394567	42394576	17	42395406	42395407	MantaDEL	1	1682	NA	NA	NA	NA	hg38
14	88310220	88310221	14	88310744	88310745	MantaDEL	1	597	NA	father	NA	NA	hg38
19	3052735	3052748	19	3060560	3060573	MantaDEL	1	1431	NA	father	NA	NA	hg38
2	127803309	127803311	2	128583514	128583516	MantaINV	1	1319	NA	father	NA	NA	hg38	Unclassified
2	127825918	127825925	2	127826732	127826739	MantaINV	1	1319	NA	father	NA	NA	hg38	Unclassified
2	127826868	127826869	2	128608498	128608499	MantaDEL	1	1319	NA	father	NA	NA	hg38	Unclassified
2	127875836	127875841	2	128444363	128444368	MantaDEL	1	1319	NA	father	NA	NA	hg38	Unclassified
20	61343044	61343045	20	61344261	61344262	MantaDEL	1	955	NA	father	NA	NA	hg38
21	37505916	37505923	21	37510303	37510310	MantaDEL	1	1429	Metabolic disorders	NA	DYRK1A	Likely_undetectable	hg38
X	23182206	23182208	X	23205703	23205705	MantaDEL	1	1432	NA	NA	NA	NA	hg38
20	14769818	14769819	20	14990904	14990905	MantaDEL	1	846	NA	father	NA	NA	hg38
16	232453	232460	16	294349	294356	MantaDEL	2	846	NA	mother	NA	NA	hg38
2	30525789	30525794	2	30584970	30584975	MantaDEL	1	359	NA	father	NA	NA	hg38
3	194053554	194053557	3	194062509	194062512	MantaDEL	1	610	NA	father	NA	NA	hg38
2	229797622	229797623	2	229825245	229825246	MantaDEL	1	344	Ultra-rare disorders	mother	TRIP12	Detectable	hg38
4	35173477	35173478	4	35471072	35471073	MantaDEL	1	1162	NA	mother	NA	NA	hg38
9	133905097	133905101	9	133912842	133912846	MantaDUP	1	1368	NA	father	NA	NA	hg38
6	144025495	144025496	6	144562062	144562063	MantaDEL	1	1610	NA	mother	NA	NA	hg38
19	35674923	35674933	19	35677105	35677115	MantaDEL	2	1610	NA	mother	NA	NA	hg38
4	164838147	164838174	4	164840342	164840369	MantaDEL	1	1606	NA	father	NA	NA	hg38
9	136425025	136425028	9	136425571	136425574	MantaDUP	1	1607	NA	NA	NA	NA	hg38
1	2438586	2438589	1	2442275	2442278	MantaDEL	1	179	NA	NA	NA	NA	hg38
8	130002228	130002229	8	130002588	130002589	MantaDEL	1	1535	NA	father	NA	NA	hg38
17	67332358	67333159	17	67408078	67408674	MantaDEL	1	1302	Neurology and neurodevelopmental disorders	mother	PSMD12	Detectable	hg38
7	157705649	157705681	7	157705714	157705715	MantaDEL	1	1186	NA	mother	NA	NA	hg38
2	28403885	28403887	2	28412994	28412996	MantaDEL	1	1059	NA	father	NA	NA	hg38
4	180201050	180201054	4	180202796	180202800	MantaDEL	1	333	NA	father	NA	NA	hg38
17	55147628	55147632	17	55147694	55147695	MantaDEL	2	333	NA	father	NA	NA	hg38
11	12803727	12803728	11	12803798	12803799	MantaDEL	1	464	NA	NA	NA	NA	hg38
3	3805388	3805391	3	3981431	3981434	MantaDEL	1	1299	NA	mother	NA	NA	hg38
16	343437	343442	16	343749	343750	MantaDEL	1	449	NA	NA	NA	NA	hg38
11	56953346	56953349	11	56953950	56953951	MantaDEL	1	204	NA	mother	NA	NA	hg38
3	104478895	104478898	X	124972166	124972167	MantaBND	1	695	NA	NA	NA	NA	hg38	Balanced_Translocation
9	2361793	2361796	9	2415473	2415476	MantaDEL	1	1519	NA	mother	NA	NA	hg38
6	132931456	132931462	6	132937377	132937383	MantaDEL	1	52	NA	NA	NA	NA	hg38
12	7142349	7142354	12	7176748	7176753	MantaDUP	2	52	NA	NA	NA	NA	hg38
20	14816547	14816548	20	15187911	15187912	MantaDEL	1	83	NA	father	NA	NA	hg38
1	56729684	56729688	1	56750317	56750321	MantaDEL	1	82	NA	father	NA	NA	hg38
4	186654213	186654215	4	186690782	186690784	MantaDEL	1	839	NA	NA	NA	NA	hg38
16	71972050	71972051	16	71985630	71985631	MantaINV	1	1061	NA	NA	NA	NA	hg38	Loss-invDup
16	71976912	71976913	16	71985630	71985631	MantaDEL	1	1061	NA	NA	NA	NA	hg38	Loss-invDup
19	16807706	16807709	19	16808401	16808402	MantaDEL	1	1655	NA	NA	NA	NA	hg38
X	155085785	155085789	X	155085898	155085899	MantaDEL	2	1655	NA	NA	NA	NA	hg38
11	10460026	10460031	11	10460090	10460091	MantaDEL	3	1655	NA	NA	NA	NA	hg38
4	141426673	141426674	4	141428700	141428701	MantaDEL	1	6	NA	NA	NA	NA	hg38
7	626587	626590	7	626698	626699	MantaDEL	1	1456	NA	NA	NA	NA	hg38
18	6019516	6019517	18	6024869	6024870	MantaDEL	1	879	NA	father	NA	NA	hg38
8	54003828	54003830	8	86450018	86450020	MantaINV	1	738	NA	father	NA	NA	hg38	Unclassified
8	54003881	54003883	8	83003703	83003705	MantaINV	1	738	NA	father	NA	NA	hg38	Unclassified
8	78057711	78057714	8	92862624	92862627	MantaDEL	1	738	NA	father	NA	NA	hg38	Unclassified
8	86450012	86450016	8	113173190	113173194	MantaDUP	1	738	NA	father	NA	NA	hg38	Unclassified
8	92862628	92862629	8	113173360	113173361	MantaDEL	1	738	NA	father	NA	NA	hg38	Unclassified
2	137174906	137174908	2	137183796	137183798	MantaDUP	1	134	NA	father	NA	NA	hg38
10	62520291	62520297	10	62526032	62526038	MantaDEL	1	796	NA	father	NA	NA	hg38
15	70812124	70812130	15	70894071	70894077	MantaINV	1	582	NA	mother	NA	NA	hg38	Dup-Trp/INV-DUP
15	70985000	70985000	15	71095000	71095000	MantaINV	1	582	NA	mother	NA	NA	hg38	Dup-Trp/INV-DUP
2	239041934	239041935	2	239045898	239045899	MantaDEL	1	528	NA	NA	NA	NA	hg38
11	67605470	67605471	11	67608164	67608165	MantaDEL	1	886	NA	NA	NA	NA	hg38
1	225189085	225189088	1	225191095	225191098	MantaDUP	1	991	NA	NA	NA	NA	hg38
21	33438535	33438562	21	33442658	33442685	MantaDUP	1	1609	NA	father	NA	NA	hg38
22	50485024	50485042	22	50485202	50485203	MantaDEL	1	1680	NA	NA	NA	NA	hg38
3	7148996	7149016	3	7149056	7149057	MantaDEL	1	334	NA	father	NA	NA	hg38
1	166116752	166116753	1	166116832	166116833	MantaDEL	1	472	NA	NA	NA	NA	hg38
19	13191738	13191749	19	13205004	13205015	MantaDEL	2	472	NA	father	NA	NA	hg38
7	154185461	154185464	7	154373479	154373482	MantaDEL	1	182	NA	father	NA	NA	hg38
1	244883181	244883187	1	244924996	244925002	MantaDUP	1	1110	NA	NA	NA	NA	hg38
7	62314992	62315008	7	62349195	62349211	MantaDUP	1	1108	NA	father	NA	NA	hg38
12	111545321	111545330	12	111578056	111578065	MantaDEL	2	1108	NA	father	NA	NA	hg38
21	23162733	23162735	21	23163804	23163806	MantaDEL	1	1103	NA	mother	NA	NA	hg38
2	75122318	75122324	2	75122793	75122794	MantaDEL	1	985	NA	NA	NA	NA	hg38
2	227728408	227728415	2	227728492	227728493	MantaDEL	1	119	NA	mother	NA	NA	hg38
19	19144085	19144092	19	19144417	19144418	MantaDEL	1	1006	NA	mother	NA	NA	hg38
19	24333672	24333692	19	24335190	24335210	MantaDEL	1	1233	NA	NA	NA	NA	hg38
1	103017595	103017597	1	103019362	103019364	MantaDEL	1	248	NA	father	NA	NA	hg38
7	62967923	62967945	7	62970662	62970684	MantaDEL	1	1484	NA	father	NA	NA	hg38
19	13074854	13074862	19	13084231	13084239	MantaDEL	1	1138	Ultra-rare disorders	father	NFIX	Detectable	hg38
15	89649295	89649298	15	89652059	89652062	MantaDEL	1	1018	NA	mother	NA	NA	hg38
7	75926501	75926503	7	77381620	77381622	MantaDEL	1	786	NA	father	NA	NA	hg38
14	18420837	18420853	14	18421029	18421030	MantaDEL	1	1385	NA	NA	NA	NA	hg38
19	54034587	54034588	19	54036481	54036482	MantaDEL	1	62	NA	NA	NA	NA	hg38
17	17000940	17000944	17	17008324	17008328	MantaDUP	1	176	NA	mother	NA	NA	hg38
11	112433641	112433643	11	112471939	112471941	MantaDUP	1	689	NA	mother	NA	NA	hg38
3	51014528	51014533	3	51029370	51029375	MantaDEL	1	1182	NA	NA	NA	NA	hg38
5	112099540	112099541	5	112128519	112128520	MantaDEL	1	1258	NA	NA	NA	NA	hg38
12	123521520	123521526	12	123524684	123524690	MantaDEL	1	203	NA	father	NA	NA	hg38
4	106652007	106652009	4	106652342	106652343	MantaDEL	1	687	NA	NA	NA	NA	hg38
3	2303884	2303886	3	2551634	2551636	MantaDEL	1	475	NA	father	NA	NA	hg38
18	79222486	79222488	18	79224919	79224921	MantaDUP	1	831	NA	NA	NA	NA	hg38
11	109092421	109092424	11	109175365	109175368	MantaDEL	1	1060	NA	mother	NA	NA	hg38
7	2118286	2118289	7	2366797	2366800	MantaDEL	1	1524	NA	father	NA	NA	hg38
9	11947962	11947965	9	11991909	11991912	MantaDEL	1	1525	NA	father	NA	NA	hg38
7	143987082	143987090	7	144019719	144019727	MantaDEL	1	1088	NA	father	NA	NA	hg38
7	156046233	156046234	17	47729041	47729042	MantaBND	1	1201	NA	NA	NA	NA	hg38	Balanced_Translocation
10	652055	652721	10	1226634	1227368	MantaDEL	1	595	NA	father	NA	NA	hg38
8	4184874	4184876	8	4187560	4187562	MantaDEL	1	593	NA	father	NA	NA	hg38
19	31382171	31382179	19	31384197	31384205	MantaDEL	1	706	NA	father	NA	NA	hg38
12	99609733	99609737	12	99805009	99805013	MantaDEL	1	1077	NA	mother	NA	NA	hg38
5	177096485	177096486	5	178011305	178011306	MantaDUP	1	81	NA	father	NA	NA	hg38
11	80943923	80943926	11	80952574	80952577	MantaDEL	2	81	NA	NA	NA	NA	hg38
5	46300605	46300606	5	46302455	46302456	MantaDEL	1	1283	NA	father	NA	NA	hg38
5	123930053	123930054	7	94621802	94621803	MantaBND	1	694	NA	NA	NA	NA	hg38	Balanced_Translocation
9	95498315	95498316	9	95512586	95512587	MantaDEL	1	219	Neurology and neurodevelopmental disorders	father	PTCH1	Likely_undetectable	hg38
14	50756913	50756914	14	50804911	50804912	MantaDUP	1	1212	NA	father	NA	NA	hg38
2	1908194	1908195	2	1912474	1912475	MantaDEL	1	967	Neurology and neurodevelopmental disorders	father	MYT1L	Likely_undetectable	hg38
18	61554681	61554682	18	61634830	61634831	MantaDUP	1	1360	NA	father	NA	NA	hg38
6	66269984	66269985	6	66289326	66289327	MantaDEL	1	363	NA	father	NA	NA	hg38
16	12186999	12187002	16	12189040	12189043	MantaDEL	1	1468	NA	NA	NA	NA	hg38
2	133023024	133023026	2	133053262	133053264	MantaDEL	1	876	NA	NA	NA	NA	hg38
11	55149063	55149079	11	55153129	55153145	MantaDEL	1	1623	NA	father	NA	NA	hg38
12	57499852	57499870	12	57502979	57502997	MantaDEL	2	1623	NA	father	NA	NA	hg38
3	41231654	41231655	3	41234247	41234248	MantaDEL	1	1387	Neurology and neurodevelopmental disorders	NA	CTNNB1	Detectable	hg38
7	2731010	2731012	7	2821376	2821378	MantaDEL	1	411	NA	mother	NA	NA	hg38
2	31821866	31821872	2	32142804	32142810	MantaDEL	1	1025	NA	father	NA	NA	hg38
3	94702637	94702638	3	94702773	94702774	MantaDEL	1	150	NA	NA	NA	NA	hg38
5	89778630	89779505	5	94803830	94804675	MantaDEL	1	1571	Endocrine disorders	father	NR2F1	Detectable	hg38
8	1886234	1886238	8	2058151	2058155	MantaDUP	1	222	NA	father	NA	NA	hg38
16	63894870	63894871	16	63907876	63907877	MantaDEL	1	223	NA	NA	NA	NA	hg38
21	28249931	28249949	21	28249983	28249984	MantaDEL	1	16	NA	NA	NA	NA	hg38
21	17392661	17392668	21	17406286	17406293	MantaDEL	1	500	NA	mother	NA	NA	hg38
12	76443564	76443576	12	76447599	76447611	MantaDEL	1	849	NA	father	NA	NA	hg38
17	58997884	58997885	17	59494840	59494841	MantaDUP	1	966	NA	father	NA	NA	hg38
17	58997884	58997885	17	59494840	59494841	MantaDUP	1	1083	NA	father	NA	NA	hg38
19	1739422	1739423	19	1837011	1837012	MantaDUP	1	1397	NA	mother	NA	NA	hg38
10	82273143	82273146	10	82310546	82310549	MantaDUP	1	226	NA	NA	NA	NA	hg38
1	214481383	214481424	1	214481859	214481860	MantaDEL	1	1324	NA	NA	NA	NA	hg38
4	145869714	145869719	4	145872318	145872323	MantaDEL	1	570	NA	NA	NA	NA	hg38
17	20974573	20974574	17	20975101	20975102	MantaDEL	2	570	NA	NA	NA	NA	hg38
1	88467631	88467644	1	88467910	88467911	MantaDEL	1	87	NA	NA	NA	NA	hg38
12	128617456	128617458	5	163043569	163043570	MantaBND	1	341	NA	mother	NA	NA	hg38	Unclassified
12	129891098	129891100	5	163060612	163060613	MantaBND	1	341	NA	mother	NA	NA	hg38	Unclassified
5	162747633	162747634	5	163043633	163043634	MantaINV	1	341	NA	mother	NA	NA	hg38	Unclassified
5	163043569	163043571	12	128617456	128617457	MantaBND	1	341	NA	mother	NA	NA	hg38	Unclassified
5	163060611	163060613	12	129891099	129891100	MantaBND	1	341	NA	mother	NA	NA	hg38	Unclassified
X	98052312	98052314	X	98052406	98052407	MantaDEL	1	658	NA	NA	NA	NA	hg38
11	117010132	117010135	11	117037640	117037643	MantaDEL	1	541	NA	NA	NA	NA	hg38
2	152672493	152672498	2	152713387	152713392	MantaDUP	1	174	NA	mother	NA	NA	hg38
X	126725340	126725343	X	126726433	126726436	MantaDEL	1	175	NA	NA	NA	NA	hg38
7	70315090	70315092	7	70584941	70584943	MantaDEL	1	146	NA	mother	NA	NA	hg38
19	35066612	35066614	19	35069844	35069846	MantaDEL	2	146	NA	father	NA	NA	hg38
8	46891581	46891585	8	46904990	46904994	MantaDUP	1	1605	NA	father	NA	NA	hg38
11	55220399	55220420	11	55222268	55222289	MantaDEL	1	627	NA	father	NA	NA	hg38
4	80216812	80216814	4	80217223	80217224	MantaDEL	1	384	NA	NA	NA	NA	hg38
19	45798591	45798603	19	45802961	45802973	MantaDEL	1	257	NA	father	NA	NA	hg38
3	23111906	23111910	3	25111186	25111190	MantaDEL	1	673	NA	father	NA	NA	hg38
8	25485353	25485354	8	25485641	25485642	MantaDEL	1	1323	NA	father	NA	NA	hg38
X	104046093	104046094	X	104049417	104049418	MantaINV	1	74	NA	NA	NA	NA	hg38	Unclassified
X	103987463	103987463	X	104045553	104045553	MantaDUP	1	74	NA	NA	NA	NA	hg38	Unclassified
14	50948803	50948804	14	50948885	50948886	MantaDEL	1	776	NA	father	NA	NA	hg38
4	25715262	25715263	4	25731329	25731330	MantaINV	1	815	NA	father	NA	NA	hg38	Loss-invDup
4	25715400	25715400	4	25720000	25720000	MantaINV	1	815	NA	father	NA	NA	hg38	Loss-invDup
17	79623208	79623212	17	79624730	79624734	MantaDEL	1	1159	NA	father	NA	NA	hg38
10	38291920	38291922	10	42815180	42815182	MantaDUP	1	386	NA	mother	NA	NA	hg38
7	70520039	70520042	7	70786161	70786164	MantaDUP	1	1359	NA	father	NA	NA	hg38
11	125907357	125907378	11	125924016	125924037	MantaDEL	1	1588	NA	mother	NA	NA	hg38
1	24448595	24448598	1	24454528	24454531	MantaDEL	1	1004	NA	father	NA	NA	hg38
4	90748024	90748025	4	90767647	90767648	MantaDEL	1	1122	NA	father	NA	NA	hg38
16	345460	345464	16	353779	353783	MantaDUP	1	1123	NA	father	NA	NA	hg38
3	188177152	188177153	15	95590379	95590380	MantaBND	2	1123	NA	NA	NA	NA	hg38	Unclassified
3	188177152	188177153	15	96038417	96038418	MantaBND	2	1123	NA	NA	NA	NA	hg38	Unclassified
3	191222194	191222197	5	33764770	33764771	MantaBND	2	1123	NA	NA	NA	NA	hg38	Unclassified
5	33764745	33764747	15	96038407	96038408	MantaBND	2	1123	NA	NA	NA	NA	hg38	Unclassified
5	33764768	33764771	3	191222196	191222197	MantaBND	2	1123	NA	NA	NA	NA	hg38	Unclassified
10	32302715	32302720	10	32311796	32311801	MantaDEL	1	1102	NA	NA	NA	NA	hg38
19	47614451	47614468	19	47827988	47828005	MantaDEL	1	975	Neurology and neurodevelopmental disorders	mother	BICRA	Detectable	hg38
1	7257395	7257400	1	16285835	16285840	MantaINV	1	1089	Endocrine disorders	father	CAMTA1	Likely_undetectable	hg38	Reciprocal_Inversion
3	9741516	9741539	3	9796273	9796296	MantaDEL	1	1563	Neurology and neurodevelopmental disorders	mother	ARPC4	Detectable	hg38
11	50507743	50507772	11	50517508	50517537	MantaDUP	1	133	NA	father	NA	NA	hg38
19	2156447	2156453	19	2156507	2156508	MantaDEL	1	801	NA	NA	NA	NA	hg38
16	46407792	46407806	16	46413479	46413493	MantaDEL	1	589	NA	father	NA	NA	hg38
3	100527284	100527287	3	100529527	100529530	MantaDEL	1	314	NA	father	NA	NA	hg38
6	162366358	162366361	6	162422822	162422825	MantaDEL	1	1058	NA	father	NA	NA	hg38
8	126783206	126783208	8	126807797	126807799	MantaDUP	1	1220	NA	father	NA	NA	hg38
10	48230818	48230822	10	48232389	48232393	MantaDUP	1	1107	NA	father	NA	NA	hg38
3	197604950	197604977	3	197824820	197824847	MantaDUP	1	1459	NA	father	NA	NA	hg38
10	21398042	21398051	10	21398419	21398420	MantaDEL	1	1120	NA	NA	NA	NA	hg38
4	97216477	97216480	4	97216547	97216548	MantaDEL	1	1117	NA	NA	NA	NA	hg38
7	55458930	55458931	7	55458989	55458990	MantaDEL	1	1245	NA	NA	NA	NA	hg38
2	227978628	227978656	2	227978909	227978910	MantaDEL	1	1142	NA	NA	NA	NA	hg38
5	106052057	106052062	5	106054735	106054740	MantaDEL	1	1608	NA	father	NA	NA	hg38
17	8812280	8812287	17	15725565	15725572	MantaDEL	1	1485	NA	father	NA	NA	hg38
10	102015647	102015651	10	102040602	102040606	MantaDEL	1	430	NA	father	NA	NA	hg38
9	104083	104089	9	518365	518371	MantaDEL	1	302	NA	father	NA	NA	hg38
X	45008042	45008046	X	45012860	45012864	MantaDEL	1	1672	Endocrine disorders	father	KDM6A	Likely_undetectable	hg38
22	17780545	17780547	22	20057275	20057277	MantaDEL	2	217	NA	father	NA	NA	hg38
12	24478269	24478270	12	24478333	24478334	MantaDEL	1	1428	NA	father	NA	NA	hg38
17	40365347	40365353	17	40972259	40972265	MantaDUP	2	1428	NA	mother	NA	NA	hg38
11	40252524	40252525	11	40415748	40415749	MantaDEL	1	621	NA	father	NA	NA	hg38
19	29857042	29857044	19	29857094	29857095	MantaDEL	1	590	NA	NA	NA	NA	hg38
3	120475193	120475196	3	120478705	120478708	MantaDEL	1	554	NA	NA	NA	NA	hg38
7	66319982	66319985	7	67640673	67640676	MantaDEL	2	554	NA	father	NA	NA	hg38
5	58254807	58254808	5	58254902	58254903	MantaDEL	1	666	NA	NA	NA	NA	hg38
4	96707209	96707211	4	96707275	96707276	MantaDEL	1	305	NA	NA	NA	NA	hg38
11	97507012	97507016	11	97508118	97508122	MantaDEL	1	1675	NA	father	NA	NA	hg38
19	36188303	36188309	19	36190524	36190530	MantaDUP	1	1685	NA	NA	NA	NA	hg38
14	56783921	56783926	14	57491667	57491672	MantaDEL	1	1437	Ophthalmological disorders	father	OTX2	Detectable	hg38
9	74790701	74790702	9	74791666	74791667	MantaDEL	2	1437	NA	NA	NA	NA	hg38
12	13725123	13725124	12	14742490	14742491	MantaINV	1	127	Neurology and neurodevelopmental disorders	father	GRIN2B	Likely_undetectable	hg38	Reciprocal_Inversion
19	42146733	42146739	19	42149014	42149020	MantaINV	1	1570	NA	mother	NA	NA	hg38	Unclassified
19	42308974	42308977	19	49190118	49190121	MantaDEL	1	1570	NA	mother	NA	NA	hg38	Unclassified
19	866962	866963	19	42311794	42311795	MantaDUP	1	1570	NA	mother	NA	NA	hg38	Unclassified
3	90495425	90495450	3	90498819	90498844	MantaDEL	1	950	NA	NA	NA	NA	hg38
1	27549169	27549172	1	27556002	27556005	MantaDEL	1	1307	Neurology and neurodevelopmental disorders	father	AHDC1	Detectable	hg38
9	95475577	95475580	9	95477446	95477449	MantaDEL	1	1671	Ophthalmological disorders	NA	PTCH1	Likely_undetectable	hg38
2	136714044	136714045	2	136714189	136714190	MantaDEL	1	825	NA	mother	NA	NA	hg38
1	36550300	36550305	1	36551194	36551195	MantaDEL	1	1444	NA	mother	NA	NA	hg38
18	36970123	36970126	18	36970802	36970803	MantaDEL	1	322	NA	father	NA	NA	hg38
8	138663011	138663015	8	138664208	138664212	MantaDEL	1	456	NA	father	NA	NA	hg38
12	37544519	37544523	12	37544899	37544900	MantaDEL	1	572	NA	NA	NA	NA	hg38
5	104607494	104607497	5	104953219	104953222	MantaDEL	1	1661	NA	mother	NA	NA	hg38
8	66393037	66393046	8	66412095	66412104	MantaDEL	1	545	NA	NA	NA	NA	hg38
8	95202551	95202555	8	95204455	95204459	MantaDEL	1	1068	NA	NA	NA	NA	hg38
6	112282340	112282344	6	112293365	112293369	MantaDEL	1	718	NA	NA	NA	NA	hg38
11	28018424	28018426	11	28018696	28018697	MantaDEL	2	718	NA	NA	NA	NA	hg38
16	3412721	3412723	16	3674930	3674932	MantaDUP	1	602	NA	NA	NA	NA	hg38
16	1340237	1340242	16	1363663	1363668	MantaDEL	1	451	NA	father	NA	NA	hg38
9	11909072	11909073	9	12100200	12100201	MantaDEL	1	101	NA	mother	NA	NA	hg38
12	70875424	70875431	12	70880212	70880219	MantaDEL	1	1676	NA	mother	NA	NA	hg38
6	55970673	55970676	6	55975322	55975325	MantaDEL	2	594	NA	mother	NA	NA	hg38	Unclassified
6	55974878	55974881	6	55974962	55974965	MantaINV	2	594	NA	mother	NA	NA	hg38	Unclassified
6	55974959	55974962	6	55983455	55983458	MantaDEL	2	594	NA	mother	NA	NA	hg38	Unclassified
6	55975332	55975333	6	55975439	55975440	MantaINV	2	594	NA	mother	NA	NA	hg38	Unclassified
13	35295394	35295395	13	35744189	35744190	MantaDEL	3	594	Neurology and neurodevelopmental disorders	father	NBEA	Detectable	hg38
6	55970673	55970676	6	55975322	55975325	MantaDEL	1	479	NA	mother	NA	NA	hg38	Unclassified
6	55974878	55974881	6	55974962	55974965	MantaINV	1	479	NA	mother	NA	NA	hg38	Unclassified
6	55974959	55974962	6	55983455	55983458	MantaDEL	1	479	NA	mother	NA	NA	hg38	Unclassified
6	55975332	55975333	6	55975439	55975440	MantaINV	1	479	NA	mother	NA	NA	hg38	Unclassified
13	35295394	35295395	13	35744189	35744190	MantaDEL	2	479	NA	father	NA	NA	hg38
17	46058496	46058496	17	46098887	46098887	MantaDEL	1	343	Neurology and neurodevelopmental disorders	NA	KANSL1	Detectable	hg38
12	45795238	45795241	12	52601734	52601737	MantaINV	1	471	Neurology and neurodevelopmental disorders	father	ARID2	Likely_undetectable	hg38	Reciprocal_Inversion
10	125167979	125167981	10	125174450	125174452	MantaDEL	1	1062	NA	NA	NA	NA	hg38
18	79420819	79420833	18	79420944	79420945	MantaDEL	1	329	NA	NA	NA	NA	hg38
14	48555819	48555824	14	48578883	48578888	MantaDEL	1	93	NA	father	NA	NA	hg38
15	41487394	41487395	15	41492125	41492126	MantaDEL	1	1546	NA	NA	NA	NA	hg38
2	130901230	130901235	2	131013822	131013827	MantaINV	1	872	NA	NA	NA	NA	hg38	DUP-NML-DUP
2	130981500	130981500	2	131159500	131159500	MantaINV	1	872	NA	NA	NA	NA	hg38	DUP-NML-DUP
13	63844417	63844418	13	63845285	63845286	MantaDEL	1	893	NA	NA	NA	NA	hg19
16	6994876	6994880	16	7845757	7845761	MantaDEL	2	893	NA	mother	NA	NA	hg19
4	157866686	157866688	4	157875363	157875365	MantaDUP	1	1014	NA	NA	NA	NA	hg19
11	38265905	38265907	11	38273600	38273602	MantaDEL	1	1469	NA	father	NA	NA	hg38
17	26682923	26682929	17	26686667	26686673	MantaDUP	1	132	NA	father	NA	NA	hg38
11	84486206	84486207	11	84516746	84516747	MantaDEL	1	852	NA	father	NA	NA	hg38
6	30769753	30769757	6	30774466	30774470	MantaDEL	1	397	NA	NA	NA	NA	hg38
5	117882683	117882687	5	117889349	117889353	MantaDEL	1	399	NA	NA	NA	NA	hg38	Loss-Loss
5	117889356	117889358	5	117892263	117892265	MantaDEL	1	399	NA	NA	NA	NA	hg38	Loss-Loss
17	7899334	7899339	17	7915542	7915547	MantaDUP	1	761	NA	father	NA	NA	hg19
7	70035618	70035622	7	70041016	70041020	MantaDEL	1	1580	NA	mother	NA	NA	hg19
19	14251151	14251160	19	14252377	14252386	MantaDEL	1	24	NA	NA	NA	NA	hg19
19	12164748	12164757	19	12169565	12169574	MantaDEL	1	496	NA	NA	NA	NA	hg19
4	127187920	127187925	4	127189037	127189042	MantaDEL	1	727	NA	NA	NA	NA	hg19
8	116251619	116251620	8	116251881	116251882	MantaDEL	1	961	NA	NA	NA	NA	hg19
X	43962837	43962840	X	43977393	43977396	MantaDUP	1	1109	NA	NA	NA	NA	hg19	Dispersed Dup
X	43977368	43977374	X	43977485	43977486	MantaDEL	1	1109	NA	NA	NA	NA	hg19	Dispersed Dup
17	27710519	27710531	17	27758418	27758430	MantaDEL	1	990	NA	father	NA	NA	hg19
1	160104905	160104908	1	160106583	160106586	MantaDEL	1	980	NA	NA	NA	NA	hg19
20	19241429	19241431	20	22215147	22215149	MantaDEL	1	1101	NA	father	NA	NA	hg19
5	81143000	81143000	5	81193000	81193000	MantaINV	1	835	NA	NA	NA	NA	hg38	Dup-Trp/INV-DUP
5	81422383	81422384	5	81424652	81424653	MantaINV	1	835	NA	NA	NA	NA	hg38	Dup-Trp/INV-DUP
10	101181201	101181206	10	101670527	101670532	MantaDUP	1	1285	NA	father	NA	NA	hg38
2	83646673	83646675	2	83647340	83647341	MantaDEL	1	799	NA	NA	NA	NA	hg38
4	39536689	39536693	4	39539909	39539913	MantaDEL	1	1379	NA	father	NA	NA	hg38
1	201369218	201369219	1	203138026	203138027	MantaDEL	1	712	NA	father	NA	NA	hg38
9	11917441	11917442	9	12018972	12018973	MantaDEL	1	148	NA	father	NA	NA	hg38
5	11176313	11176316	5	11258860	11258863	MantaDEL	1	1434	NA	father	NA	NA	hg38
17	44881159	44881160	17	44881958	44881959	MantaINV	1	1551	Skeletal disorders	NA	EFTUD2	Detectable	hg38	Unclassified
17	44881706	44881712	17	44882832	44882838	MantaDUP	1	1551	Skeletal disorders	NA	EFTUD2	Detectable	hg38	Unclassified
17	44882596	44882597	17	44887649	44887650	MantaINV	1	1551	Skeletal disorders	NA	EFTUD2	Detectable	hg38	Unclassified
2	163517246	163517250	2	163517905	163517909	MantaINV	1	1554	NA	father	NA	NA	hg38	Reciprocal_Inversion
3	65384583	65384593	3	65384649	65384650	MantaDEL	1	97	NA	NA	NA	NA	hg38
6	78801177	78801179	6	78805531	78805533	MantaDEL	1	1695	NA	NA	NA	NA	hg38
2	31875953	31875954	2	32478666	32478667	MantaDUP	1	1337	NA	mother	NA	NA	hg38
9	11793506	11793507	9	11799526	11799527	MantaDUP	2	1337	NA	father	NA	NA	hg38
11	63534280	63534285	11	64085462	64085467	MantaDUP	3	1337	NA	father	NA	NA	hg38
16	72260896	72260900	16	72261407	72261408	MantaDEL	1	871	NA	NA	NA	NA	hg38
6	126939313	126939315	6	126990570	126990572	MantaDUP	1	1558	NA	NA	NA	NA	hg38	Unclassified
6	126964304	126964306	6	126970546	126970548	MantaDEL	1	1558	NA	NA	NA	NA	hg38	Unclassified
19	30198495	30198498	19	31403876	31403879	MantaDUP	1	513	NA	father	NA	NA	hg38
1	36063532	36063536	1	36069394	36069398	MantaDEL	1	744	NA	father	NA	NA	hg38
4	73168314	73168315	4	73168409	73168410	MantaDEL	1	940	NA	NA	NA	NA	hg38
12	30334717	30334722	12	30338892	30338897	MantaDEL	1	210	NA	NA	NA	NA	hg38
17	7416934	7416939	17	7423872	7423877	MantaDEL	1	606	NA	NA	NA	NA	hg38
6	117257578	117257582	6	117262721	117262725	MantaDEL	1	951	NA	father	NA	NA	hg38
8	6401988	6402001	8	6413888	6413901	MantaDEL	1	1065	NA	father	NA	NA	hg38
7	5102534	5102535	7	5102657	5102658	MantaDEL	1	350	NA	NA	NA	NA	hg38
1	2034490	2034496	1	2034954	2034955	MantaDEL	1	1270	NA	NA	NA	NA	hg38
8	70212786	70212787	8	70412118	70412119	MantaDUP	1	256	NA	father	NA	NA	hg38
7	146661405	146661407	7	146667332	146667334	MantaDEL	1	1370	NA	father	NA	NA	hg38
12	116044497	116044498	12	116148670	116148671	MantaDUP	1	660	NA	mother	NA	NA	hg38
1	235541323	235541326	1	235545030	235545033	MantaDEL	1	1019	NA	father	NA	NA	hg38
14	34458914	34458915	14	34459719	34459720	MantaINV	1	1131	NA	NA	NA	NA	hg38	Reciprocal_Inversion
2	125183928	125183929	15	27300501	27300502	MantaBND	1	163	NA	NA	NA	NA	hg38	Balanced_Translocation
7	82644020	82644023	7	82650084	82650087	MantaDEL	1	47	NA	father	NA	NA	hg38
16	44351	44354	16	99095	99098	MantaDUP	1	1160	NA	father	NA	NA	hg38
3	90457986	90458024	3	90459856	90459894	MantaDEL	1	926	NA	NA	NA	NA	hg38
9	11908737	11908738	9	12153422	12153423	MantaDEL	2	926	NA	father	NA	NA	hg38
X	134386666	134386706	X	134402244	134402284	MantaDEL	1	202	Neurology and neurodevelopmental disorders	mother	PHF6	Likely_undetectable	hg38
14	77743899	77743900	14	77753469	77753470	MantaDEL	1	1541	NA	NA	NA	NA	hg38
8	25457694	25457695	8	25712517	25712518	MantaDEL	1	1179	NA	father	NA	NA	hg38
6	16842554	16842557	6	16842623	16842624	MantaDEL	1	715	NA	NA	NA	NA	hg38
1	28998023	28998024	1	28999284	28999285	MantaDEL	1	845	NA	NA	NA	NA	hg38
20	42570306	42570310	20	42961660	42961664	MantaDEL	2	845	NA	mother	NA	NA	hg38
7	139324296	139324335	7	139325917	139325956	MantaDEL	1	353	NA	NA	NA	NA	hg38
17	81547147	81547151	17	81547310	81547311	MantaDEL	1	827	NA	mother	NA	NA	hg38
6	129908478	129908482	6	129909648	129909652	MantaDEL	1	700	NA	NA	NA	NA	hg38
6	141100362	141100363	6	141103436	141103437	MantaDEL	1	1411	NA	NA	NA	NA	hg38
1	202081216	202081238	1	202084218	202084240	MantaDEL	1	1559	NA	father	NA	NA	hg38
5	77932080	77932082	5	77935696	77935698	MantaDEL	1	221	NA	NA	NA	NA	hg38
1	18951649	18951654	1	18951843	18951844	MantaDEL	1	142	NA	NA	NA	NA	hg38
9	134138182	134138183	11	70504558	70504559	MantaBND	1	1427	NA	NA	NA	NA	hg19	Balanced_Translocation
1	49289248	49289249	1	49330807	49330808	MantaDEL	1	352	NA	NA	NA	NA	hg38
11	301963	301974	11	303371	303382	MantaDEL	1	351	NA	NA	NA	NA	hg19
16	30592455	30592458	16	30652532	30652535	MantaDEL	1	474	NA	father	NA	NA	hg38
16	30388613	30388616	16	30585914	30585917	MantaDEL	2	474	NA	NA	NA	NA	hg38
20	2890185	2890186	20	2890813	2890814	MantaDEL	1	703	NA	NA	NA	NA	hg19
16	2491604	2491620	16	2516615	2516631	MantaINV	2	891	NA	mother	NA	NA	hg19	Dup-Trp/INV-DUP	manually resolved (CNV gain end position by CANVAS : chr16:2595487)
15	76215284	76215285	15	76220296	76220297	MantaDEL	1	1658	NA	father	NA	NA	hg19
6	166689893	166689895	6	166700364	166700366	MantaDEL	1	1656	NA	father	NA	NA	hg38
21	38877970	38877971	21	38881975	38881976	MantaDEL	1	705	Neurology and neurodevelopmental disorders	father	DYRK1A	Likely_undetectable	hg19
13	102053327	102053331	13	102062912	102062916	MantaDEL	1	1295	NA	father	NA	NA	hg19
20	48976984	48976988	20	48982318	48982322	MantaDEL	1	1296	NA	mother	NA	NA	hg19
12	19865202	19865206	12	19865398	19865399	MantaDEL	1	1311	NA	NA	NA	NA	hg19
11	118289933	118289934	11	118308709	118308710	MantaINV	1	962	Renal and urinary tract disorders	NA	KMT2A	Detectable	hg19	Inv-Loss
11	118292613	118292615	11	118308719	118308721	MantaINV	1	962	Renal and urinary tract disorders	NA	KMT2A	Detectable	hg19	Inv-Loss
19	6922064	6922065	19	6924746	6924747	MantaDEL	1	1678	NA	father	NA	NA	hg38
7	104744704	104744708	7	104746376	104746380	MantaDEL	1	103	Neurology and neurodevelopmental disorders	NA	KMT2E	Detectable	hg19	Unclassified
7	104746585	104746588	7	104746837	104746840	MantaINV	1	103	Neurology and neurodevelopmental disorders	NA	KMT2E	Detectable	hg19	Unclassified
7	104746671	104746674	7	104750649	104750652	MantaINV	1	103	Neurology and neurodevelopmental disorders	NA	KMT2E	Detectable	hg19	Unclassified
7	21113436	21113437	7	21113667	21113668	MantaDEL	1	698	NA	NA	NA	NA	hg38
12	49742419	49742422	12	49749806	49749809	MantaDEL	1	1507	NA	father	NA	NA	hg19
7	131965372	131965373	7	131967157	131967158	MantaDUP	1	1636	NA	NA	NA	NA	hg38
13	98033687	98033693	13	98039414	98039420	MantaDEL	1	1522	NA	father	NA	NA	hg38
8	86842726	86842728	8	86850191	86850193	MantaINV	1	70	NA	father	NA	NA	hg38	Unclassified
8	86842868	86842873	8	86846666	86846671	MantaINV	1	70	NA	father	NA	NA	hg38	Unclassified
8	86846704	86846705	8	86851244	86851245	MantaDUP	1	70	NA	father	NA	NA	hg38	Unclassified
4	147131006	147131008	4	147133506	147133508	MantaDEL	1	184	NA	NA	NA	NA	hg38
10	15104786	15104792	10	15115999	15116005	MantaDEL	2	184	NA	father	NA	NA	hg38
4	189803322	189803334	4	189803421	189803422	MantaDEL	1	306	NA	NA	NA	NA	hg38
6	63542404	63542406	6	63579938	63579940	MantaINV	1	308	NA	NA	NA	NA	hg38	Loss-invDup
6	63543014	63543015	6	63573782	63573783	MantaINV	1	308	NA	NA	NA	NA	hg38	Loss-invDup
5	126573743	126573758	5	126573906	126573907	MantaDEL	1	360	NA	NA	NA	NA	hg38
6	169849607	169849613	6	169849673	169849674	MantaDEL	2	360	NA	mother	NA	NA	hg38
1	170776540	170776541	1	170778374	170778375	MantaDEL	1	741	NA	father	NA	NA	hg38
11	57638728	57638729	11	57638863	57638864	MantaDEL	1	737	NA	NA	NA	NA	hg38
6	122472605	122472607	6	122491166	122491168	MantaDEL	1	380	NA	father	NA	NA	hg38
5	104901706	104901707	5	104902987	104902988	MantaDEL	1	510	NA	NA	NA	NA	hg38
9	21385489	21385496	9	21386801	21386808	MantaDEL	1	725	NA	mother	NA	NA	hg38
19	8937850	8937866	19	8938012	8938013	MantaDEL	1	1125	NA	NA	NA	NA	hg38
6	122915722	122915725	6	122954879	122954882	MantaDEL	1	1235	NA	father	NA	NA	hg38
9	96435048	96435053	9	96436343	96436348	MantaDUP	1	250	NA	NA	NA	NA	hg38	Dispersed Dup
9	96435318	96435321	9	96436348	96436351	MantaDEL	1	250	NA	NA	NA	NA	hg38	Dispersed Dup
12	129455703	129455704	12	129460995	129460996	MantaDEL	2	250	NA	NA	NA	NA	hg38
15	86948750	86948751	15	86949360	86949361	MantaDEL	1	637	NA	NA	NA	NA	hg38
1	49071340	49071344	1	49081107	49081111	MantaDEL	1	522	NA	NA	NA	NA	hg38
7	61799256	61799278	7	61799600	61799601	MantaDEL	1	525	NA	NA	NA	NA	hg38
X	30920731	30920740	X	30920945	30920946	MantaDEL	2	525	NA	father	NA	NA	hg38	Loss-Loss
X	30921093	30921097	X	30923299	30923303	MantaDEL	2	525	NA	father	NA	NA	hg38	Loss-Loss
19	46870828	46870829	19	46920313	46920314	MantaDUP	1	1578	NA	NA	NA	NA	hg38
2	70310835	70310837	2	70318869	70318871	MantaDEL	2	1578	NA	NA	NA	NA	hg38
1	87987056	87987061	1	87995054	87995059	MantaINV	1	8	NA	father	NA	NA	hg38	Loss-invDup
1	87991042	87991047	1	87994802	87994807	MantaINV	1	8	NA	father	NA	NA	hg38	Loss-invDup
18	39730903	39730907	18	39732966	39732970	MantaDEL	1	1348	NA	NA	NA	NA	hg38
5	121675717	121675722	5	121680359	121680364	MantaDEL	1	1111	NA	NA	NA	NA	hg38
19	16472756	16472758	19	16783264	16783266	MantaDEL	2	1111	NA	father	NA	NA	hg38
X	147302757	147302760	X	147302985	147302986	MantaDEL	1	1221	NA	NA	NA	NA	hg38
6	31084627	31084634	6	31281188	31281195	MantaDUP	1	989	NA	father	NA	NA	hg38
7	7236917	7236924	7	7237013	7237014	MantaDEL	1	640	NA	NA	NA	NA	hg38
7	19829145	19829148	7	19832646	19832649	MantaDEL	2	640	NA	NA	NA	NA	hg38
X	41751594	41752471	X	41771015	41771939	MantaDUP	1	1376	NA	father	NA	NA	hg38
11	68014174	68014175	11	68018084	68018085	MantaDEL	1	39	NA	NA	NA	NA	hg38
3	12434061	12434065	3	12760265	12760269	MantaDUP	1	263	NA	father	NA	NA	hg38
11	7940487	7940488	11	7942634	7942635	MantaDEL	2	263	NA	father	NA	NA	hg38
19	34250488	34250496	19	34250787	34250788	MantaDEL	1	151	NA	NA	NA	NA	hg38
2	50960087	50960089	2	51002516	51002518	MantaDEL	1	398	NA	mother	NA	NA	hg38
20	29287250	29287277	20	29292037	29292064	MantaDUP	1	517	NA	NA	NA	NA	hg38
10	94092649	94092660	10	94092845	94092846	MantaDEL	2	758	NA	NA	NA	NA	hg38
3	90620796	90620807	3	90621818	90621829	MantaDEL	1	757	NA	NA	NA	NA	hg38
2	147974930	147974933	2	148081783	148081786	MantaDEL	1	988	NA	father	NA	NA	hg38
9	124983441	124983444	9	125026592	125026595	MantaDEL	2	988	NA	father	NA	NA	hg38
12	73986420	73986424	12	74166497	74166501	MantaDEL	3	988	NA	father	NA	NA	hg38
7	54270242	54270246	7	54271014	54271015	MantaDEL	1	1600	NA	NA	NA	NA	hg38
11	133669243	133669246	11	133930840	133930843	MantaDUP	1	512	NA	father	NA	NA	hg38
11	133862931	133862933	11	133863018	133863019	MantaDEL	2	512	NA	NA	NA	NA	hg38
17	7184585	7184587	17	7190664	7190666	MantaDEL	1	378	NA	NA	NA	NA	hg38
15	51438642	51438644	15	51646873	51646875	MantaDEL	1	136	NA	mother	NA	NA	hg38
11	35599250	35599255	11	35615650	35615655	MantaDUP	1	749	NA	father	NA	NA	hg38
19	23686356	23686357	19	23765990	23765991	MantaDEL	1	750	NA	father	NA	NA	hg38
19	41083315	41083316	19	41267069	41267070	MantaDUP	1	908	NA	father	NA	NA	hg38
10	95895612	95895654	10	95895671	95895672	MantaDEL	1	1375	NA	NA	NA	NA	hg38
6	13067066	13067104	6	13069666	13069704	MantaDEL	1	1373	NA	NA	NA	NA	hg38
2	8443457	8443460	2	8444390	8444391	MantaDEL	1	534	NA	NA	NA	NA	hg38	Loss-Loss
2	8444369	8444372	2	8445748	8445751	MantaDEL	1	534	NA	NA	NA	NA	hg38	Loss-Loss
3	140472999	140473003	3	140477624	140477628	MantaDEL	1	415	NA	NA	NA	NA	hg38
5	175392084	175392087	5	175675889	175675892	MantaDEL	1	1638	NA	mother	NA	NA	hg38
10	71181624	71181630	10	71184394	71184400	MantaDEL	1	298	NA	father	NA	NA	hg38
1	172799959	172799969	1	172800039	172800040	MantaDEL	1	299	NA	mother	NA	NA	hg38
2	210424041	210424045	2	210425428	210425432	MantaDEL	1	268	NA	NA	NA	NA	hg38
5	94221019	94221024	5	94470583	94470588	MantaDEL	1	1252	NA	father	NA	NA	hg38
18	71424485	71424486	18	72204351	72204352	MantaDEL	1	533	NA	mother	NA	NA	hg38
1	14966413	14966418	1	14970549	14970554	MantaDEL	1	206	NA	NA	NA	NA	hg38
12	110624856	110624865	12	110624968	110624969	MantaDEL	1	1244	NA	NA	NA	NA	hg38
7	127365322	127365324	7	128290606	128290608	MantaDEL	1	1243	NA	father	NA	NA	hg38
12	49466794	49466797	12	49476839	49476842	MantaDEL	1	906	NA	NA	NA	NA	hg38
13	98630889	98630897	13	98631420	98631421	MantaDEL	1	1026	NA	NA	NA	NA	hg38
19	52831550	52831555	19	52837413	52837418	MantaDEL	1	1492	NA	father	NA	NA	hg38
17	39617983	39617985	17	39621283	39621285	MantaDEL	1	1589	NA	NA	NA	NA	hg38
X	103196406	103196409	X	103306147	103306150	MantaDUP	1	788	NA	NA	NA	NA	hg38
7	29678891	29678893	7	29685295	29685297	MantaDEL	1	549	NA	father	NA	NA	hg38
13	28202374	28202381	13	28206262	28206269	MantaDEL	1	632	NA	mother	NA	NA	hg38
12	105690015	105690019	12	105704782	105704786	MantaDEL	1	1503	NA	mother	NA	NA	hg38
6	65378203	65378216	6	65392491	65392504	MantaDEL	1	1624	NA	father	NA	NA	hg38
10	57348140	57348142	10	57348219	57348220	MantaDEL	1	1389	NA	father	NA	NA	hg38
2	204877665	204877668	2	204952079	204952082	MantaDEL	1	42	NA	father	NA	NA	hg38
12	122022228	122022231	12	122403322	122403325	MantaDEL	1	43	NA	mother	NA	NA	hg38
18	21234738	21234751	18	21235963	21235976	MantaDEL	1	547	NA	NA	NA	NA	hg38
11	118758194	118758195	11	118761876	118761877	MantaDEL	1	57	NA	father	NA	NA	hg38
16	75392232	75392265	16	75396366	75396399	MantaDEL	1	1510	NA	mother	NA	NA	hg38
3	70906085	70906087	3	70906182	70906183	MantaDEL	1	1508	NA	father	NA	NA	hg38
9	98537583	98537586	9	98544547	98544550	MantaDEL	1	1271	NA	NA	NA	NA	hg38
14	31185009	31185012	14	31185884	31185885	MantaDEL	2	1271	NA	NA	NA	NA	hg38
7	5391957	5391960	7	5858924	5858927	MantaINV	1	1266	NA	father	NA	NA	hg38	DUP-NML-DUP
7	5589000	5589000	7	6075000	6075000	MantaINV	1	1266	NA	father	NA	NA	hg38	DUP-NML-DUP
X	134764638	134764647	X	134764695	134764696	MantaDEL	1	1037	NA	NA	NA	NA	hg38
5	139552857	139552859	5	139571974	139571976	MantaINV	1	934	NA	father	NA	NA	hg38	Dup-Trp/INV-DUP
5	139739000	139739000	5	139740000	139740000	MantaINV	1	934	NA	father	NA	NA	hg38	Dup-Trp/INV-DUP
20	29849620	29849653	20	29851328	29851361	MantaDEL	1	1621	NA	father	NA	NA	hg38
20	63088103	63088104	20	63089817	63089818	MantaDEL	1	784	NA	father	NA	NA	hg38
4	145324064	145324067	4	145324964	145324965	MantaDEL	1	819	NA	NA	NA	NA	hg38
1	944156	944160	1	964980	964984	MantaDEL	1	1047	NA	father	NA	NA	hg38
10	21331084	21331088	10	33777758	33777762	MantaINV	1	1169	NA	NA	NA	NA	hg38	Inv-Loss
10	21332831	21332835	10	33777771	33777775	MantaINV	1	1169	NA	NA	NA	NA	hg38	Inv-Loss
1	45990734	45990773	1	46009302	46009341	MantaDEL	1	561	NA	father	NA	NA	hg38
7	116405146	116405169	7	116425028	116425051	MantaDUP	2	561	NA	father	NA	NA	hg38
1	52777479	52777480	1	53043225	53043226	MantaINV	1	1499	NA	father	NA	NA	hg38	Loss-invLoss
1	52922679	52922682	1	53770745	53770748	MantaINV	1	1499	NA	father	NA	NA	hg38	Loss-invLoss
1	53906066	53906068	1	53998676	53998678	MantaDEL	2	1499	NA	father	NA	NA	hg38
X	153432753	153432757	X	153433028	153433029	MantaDEL	1	1498	NA	NA	NA	NA	hg38
10	128102907	128102911	10	128103175	128103176	MantaDEL	1	65	NA	NA	NA	NA	hg38
13	36544927	36544930	13	36548352	36548355	MantaDEL	2	65	NA	NA	NA	NA	hg38
15	99653726	99653727	15	99677733	99677734	MantaDUP	1	1637	NA	NA	NA	NA	hg38
10	122731497	122731498	10	126331436	126331437	MantaDEL	1	1405	NA	father	NA	NA	hg38
20	62024808	62024818	20	62095787	62095797	MantaDEL	1	920	NA	mother	NA	NA	hg38
5	132902176	132902177	5	132904804	132904805	MantaINV	1	917	NA	NA	NA	NA	hg38	Inv-Loss
5	132902100	132902100	5	132904200	132904200	MantaINV	1	917	NA	NA	NA	NA	hg38	Inv-Loss
5	173673387	173673392	5	173681434	173681439	MantaDEL	1	1036	NA	NA	NA	NA	hg38
2	228010870	228010874	2	228015173	228015177	MantaINV	1	149	NA	NA	NA	NA	hg38	Loss-invDup
2	228012913	228012916	2	228013002	228013005	MantaINV	1	149	NA	NA	NA	NA	hg38	Loss-invDup
2	54328162	54328164	2	54335646	54335648	MantaDEL	1	1482	NA	mother	NA	NA	hg38
1	50187120	50187123	1	50445928	50445931	MantaDUP	1	1371	NA	mother	NA	NA	hg38
X	2244040	2244043	X	2248979	2248982	MantaDEL	1	787	NA	father	NA	NA	hg38
4	187723173	187723198	4	187723322	187723323	MantaDEL	1	952	NA	NA	NA	NA	hg38
3	6781028	6781033	3	6781085	6781086	MantaDEL	1	181	NA	NA	NA	NA	hg38
17	26711692	26711711	17	26714425	26714444	MantaDEL	1	1056	NA	NA	NA	NA	hg38
16	86480470	86480474	16	86497591	86497595	MantaDEL	1	584	NA	mother	NA	NA	hg38
11	69673381	69673383	1	230458487	230458488	MantaBND	1	467	NA	father	NA	NA	hg38	Deletion bridge
11	69733804	69733805	1	229738119	229738120	MantaBND	1	467	NA	father	NA	NA	hg38	Deletion bridge
1	229738119	229738120	11	69733804	69733805	MantaBND	1	467	NA	father	NA	NA	hg38	Deletion bridge
1	230458486	230458488	11	69673382	69673383	MantaBND	1	467	NA	father	NA	NA	hg38	Deletion bridge
11	69963851	69963852	11	70024340	70024341	MantaDUP	2	467	NA	father	NA	NA	hg38
3	105168038	105168039	3	119803925	119803926	MantaDEL	1	211	Ophthalmological disorders	father	chr3q_14mb_loss	Detectable	hg38
7	79616687	79616697	7	79616787	79616788	MantaDEL	1	1424	NA	NA	NA	NA	hg38
17	32832172	32832185	17	32832367	32832368	MantaDEL	1	711	NA	NA	NA	NA	hg38
1	155425500	155425506	1	155451783	155451789	MantaDEL	1	564	Neurology and neurodevelopmental disorders	father	ASH1L	Likely_undetectable	hg38
14	94430155	94430156	14	94430704	94430705	MantaDEL	1	670	NA	father	NA	NA	hg38
15	67487435	67487436	15	67706629	67706630	MantaDEL	1	1098	NA	father	NA	NA	hg19
1	201740052	201740055	1	201747378	201747381	MantaDEL	1	609	NA	NA	NA	NA	hg19
8	103308644	103308645	8	103308721	103308722	MantaDEL	1	544	NA	NA	NA	NA	hg19
14	26727110	26727111	14	26735199	26735200	MantaDEL	1	1471	NA	father	NA	NA	hg38
1	1562464	1562484	1	1562541	1562542	MantaDEL	1	771	NA	NA	NA	NA	hg38
5	96124499	96124503	5	96133295	96133299	MantaDEL	1	507	NA	father	NA	NA	hg19
22	19734969	19734972	22	19744074	19744077	MantaDEL	1	617	NA	father	NA	NA	hg19
3	42264467	42264468	3	45258805	45258806	MantaDEL	1	1000	NA	father	NA	NA	hg19
18	76973878	76973883	21	29019894	29019895	MantaBND	1	393	NA	NA	NA	NA	hg19	Unclassified
18	76973882	76973885	21	29019893	29019894	MantaBND	1	393	NA	NA	NA	NA	hg19	Unclassified
18	76977884	76977889	21	29016978	29016979	MantaBND	1	393	NA	NA	NA	NA	hg19	Unclassified
18	76977884	76977889	21	29016978	29016979	MantaBND	1	393	NA	NA	NA	NA	hg19	Unclassified
21	29016978	29016983	18	76977884	76977885	MantaBND	1	393	NA	NA	NA	NA	hg19	Unclassified
21	29016978	29016983	18	76977884	76977885	MantaBND	1	393	NA	NA	NA	NA	hg19	Unclassified
21	29019893	29019896	18	76973882	76973883	MantaBND	1	393	NA	NA	NA	NA	hg19	Unclassified
21	29019894	29019899	18	76973878	76973879	MantaBND	1	393	NA	NA	NA	NA	hg19	Unclassified
15	96172341	96172347	15	96176552	96176558	MantaDEL	1	10	NA	father	NA	NA	hg38
2	3803384	3803393	2	3803446	3803447	MantaDEL	1	1350	NA	NA	NA	NA	hg19
10	103793483	103793486	10	103798555	103798558	MantaDEL	1	1112	NA	NA	NA	NA	hg19
17	72446580	72446583	17	72450072	72450075	MantaINV	1	392	NA	NA	NA	NA	hg19	Loss-invLoss
17	72449709	72449711	17	72452935	72452937	MantaINV	1	392	NA	NA	NA	NA	hg19	Loss-invLoss
9	74100490	74100498	9	77026809	77026817	MantaDUP	1	634	NA	mother	NA	NA	hg38	Unclassified
9	74273856	74273860	9	76771256	76771260	MantaDEL	1	634	NA	mother	NA	NA	hg38	Unclassified
7	127039385	127039392	7	127041546	127041553	MantaDEL	1	638	NA	NA	NA	NA	hg19
2	174057637	174057638	9	25732410	25732411	MantaBND	1	1105	NA	father	NA	NA	hg19	Unclassified
2	174057638	174057641	6	16385909	16385910	MantaBND	1	1105	NA	father	NA	NA	hg19	Unclassified
2	175398345	175398347	9	29500870	29500871	MantaBND	1	1105	NA	father	NA	NA	hg19	Unclassified
2	175398352	175398355	6	10351584	10351585	MantaBND	1	1105	NA	father	NA	NA	hg19	Unclassified
2	218354188	218354189	6	16029435	16029436	MantaBND	1	1105	NA	father	NA	NA	hg19	Unclassified
2	218354189	218354192	2	218619067	218619070	MantaINV	1	1105	NA	father	NA	NA	hg19	Unclassified
2	218619071	218619072	6	10351587	10351588	MantaBND	1	1105	NA	father	NA	NA	hg19	Unclassified
6	10351582	10351585	2	175398354	175398355	MantaBND	1	1105	NA	father	NA	NA	hg19	Unclassified
6	10351587	10351588	2	218619071	218619072	MantaBND	1	1105	NA	father	NA	NA	hg19	Unclassified
6	10421633	10421636	9	30386267	30386268	MantaBND	1	1105	NA	father	NA	NA	hg19	Unclassified
6	10421635	10421636	9	30386285	30386286	MantaBND	1	1105	NA	father	NA	NA	hg19	Unclassified
6	10960218	10960220	6	16029433	16029435	MantaINV	1	1105	NA	father	NA	NA	hg19	Unclassified
6	10960219	10960221	9	31229129	31229130	MantaBND	1	1105	NA	father	NA	NA	hg19	Unclassified
6	14367514	14367517	6	15785385	15785388	MantaINV	1	1105	NA	father	NA	NA	hg19	Unclassified
6	15745953	15745954	9	29500877	29500878	MantaBND	1	1105	NA	father	NA	NA	hg19	Unclassified
6	15745961	15745964	9	29864227	29864228	MantaBND	1	1105	NA	father	NA	NA	hg19	Unclassified
6	15748443	15748444	9	19420037	19420038	MantaBND	1	1105	NA	father	NA	NA	hg19	Unclassified
6	16029435	16029436	2	218354188	218354189	MantaBND	1	1105	NA	father	NA	NA	hg19	Unclassified
6	16385899	16385901	9	29869889	29869890	MantaBND	1	1105	NA	father	NA	NA	hg19	Unclassified
6	16385907	16385910	2	174057640	174057641	MantaBND	1	1105	NA	father	NA	NA	hg19	Unclassified
6	5685388	5685390	6	5685568	5685569	MantaDEL	1	1105	NA	father	NA	NA	hg19	Unclassified
9	19420037	19420038	6	15748443	15748444	MantaBND	1	1105	NA	father	NA	NA	hg19	Unclassified
9	21793289	21793290	9	30497114	30497115	MantaINV	1	1105	NA	father	NA	NA	hg19	Unclassified
9	25732410	25732411	2	174057637	174057638	MantaBND	1	1105	NA	father	NA	NA	hg19	Unclassified
9	25732418	25732419	9	29869904	29869905	MantaINV	1	1105	NA	father	NA	NA	hg19	Unclassified
9	29500870	29500872	2	175398345	175398346	MantaBND	1	1105	NA	father	NA	NA	hg19	Unclassified
9	29500877	29500878	6	15745953	15745954	MantaBND	1	1105	NA	father	NA	NA	hg19	Unclassified
9	29864225	29864228	6	15745963	15745964	MantaBND	1	1105	NA	father	NA	NA	hg19	Unclassified
9	29869888	29869890	6	16385900	16385901	MantaBND	1	1105	NA	father	NA	NA	hg19	Unclassified
9	30386267	30386270	6	10421633	10421634	MantaBND	1	1105	NA	father	NA	NA	hg19	Unclassified
9	30386285	30386286	6	10421635	10421636	MantaBND	1	1105	NA	father	NA	NA	hg19	Unclassified
9	30497136	30497139	9	31229127	31229130	MantaINV	1	1105	NA	father	NA	NA	hg19	Unclassified
9	31229129	31229131	6	10960219	10960220	MantaBND	1	1105	NA	father	NA	NA	hg19	Unclassified
8	8504571	8504575	8	8504677	8504678	MantaDEL	1	1347	NA	mother	NA	NA	hg38
8	8504571	8504575	8	8504677	8504678	MantaDEL	1	1349	NA	mother	NA	NA	hg38
21	40529635	40529636	21	40815846	40815847	MantaDUP	1	139	NA	father	NA	NA	hg38
9	116755105	116755107	9	116786700	116786702	MantaDEL	1	868	NA	mother	NA	NA	hg38
3	55645915	55645916	3	55683872	55683873	MantaDEL	1	623	NA	father	NA	NA	hg38
16	73775504	73775512	16	73775604	73775605	MantaDEL	2	623	NA	NA	NA	NA	hg38
20	10302372	10302373	4	18517632	18517633	MantaBND	1	622	NA	father	NA	NA	hg38	Unclassified
20	10302549	10302550	20	13775485	13775486	MantaINV	1	622	NA	father	NA	NA	hg38	Unclassified
20	13770072	13770075	4	16880517	16880518	MantaBND	1	622	NA	father	NA	NA	hg38	Unclassified
20	13776052	13776055	4	17173337	17173338	MantaBND	1	622	NA	father	NA	NA	hg38	Unclassified
20	13776074	13776078	4	18346174	18346175	MantaBND	1	622	NA	father	NA	NA	hg38	Unclassified
20	8725801	8725803	20	8737962	8737964	MantaDEL	1	622	NA	father	NA	NA	hg38	Unclassified
20	9067392	9067394	4	18456216	18456217	MantaBND	1	622	NA	father	NA	NA	hg38	Unclassified
20	9102015	9102018	20	9674278	9674281	MantaINV	1	622	NA	father	NA	NA	hg38	Unclassified
20	9674193	9674194	4	18452617	18452618	MantaBND	1	622	NA	father	NA	NA	hg38	Unclassified
4	16880515	16880518	20	13770074	13770075	MantaBND	1	622	NA	father	NA	NA	hg38	Unclassified
4	16880524	16880526	4	23741772	23741774	MantaINV	1	622	NA	father	NA	NA	hg38	Unclassified
4	17173159	17173160	4	23741713	23741714	MantaINV	1	622	NA	father	NA	NA	hg38	Unclassified
4	17173337	17173340	20	13776052	13776053	MantaBND	1	622	NA	father	NA	NA	hg38	Unclassified
4	18346174	18346178	20	13776074	13776075	MantaBND	1	622	NA	father	NA	NA	hg38	Unclassified
4	18452617	18452618	20	9674193	9674194	MantaBND	1	622	NA	father	NA	NA	hg38	Unclassified
4	18456216	18456218	20	9067392	9067393	MantaBND	1	622	NA	father	NA	NA	hg38	Unclassified
4	18517632	18517633	20	10302372	10302373	MantaBND	1	622	NA	father	NA	NA	hg38	Unclassified
5	129804673	129804674	5	129806102	129806103	MantaDEL	2	622	NA	father	NA	NA	hg38
12	90798	90799	12	411822	411823	MantaDUP	1	642	NA	father	NA	NA	hg38
17	7672129	7672157	17	7672848	7672849	MantaDEL	1	643	NA	NA	NA	NA	hg38
20	14917935	14917940	20	15207497	15207502	MantaDEL	1	1377	NA	father	NA	NA	hg38
20	14917935	14917940	20	15207497	15207502	MantaDEL	1	1378	NA	father	NA	NA	hg38
5	146108915	146108919	5	146108998	146108999	MantaDEL	1	41	NA	NA	NA	NA	hg38
14	62874718	62874719	14	62876153	62876154	MantaDEL	1	896	NA	father	NA	NA	hg38
12	45847713	45847714	12	45849463	45849464	MantaDEL	1	1213	Neurology and neurodevelopmental disorders	father	ARID2	Likely_undetectable	hg38
18	7945371	7945378	18	7945474	7945475	MantaDEL	1	383	NA	NA	NA	NA	hg38
11	24734309	24734310	11	24785543	24785544	MantaDUP	1	1591	NA	NA	NA	NA	hg38
13	25131847	25131851	13	25132114	25132115	MantaDEL	1	1470	NA	NA	NA	NA	hg38
1	99955832	99955833	1	99959155	99959156	MantaDEL	1	836	NA	father	NA	NA	hg38
3	162593805	162593806	3	162669796	162669797	MantaDEL	1	1420	NA	father	NA	NA	hg38
4	9894411	9894412	4	9894521	9894522	MantaDEL	2	1420	NA	NA	NA	NA	hg38
11	31048785	31048786	11	31138073	31138074	MantaDUP	1	1667	NA	mother	NA	NA	hg38
7	92029114	92029117	7	92030381	92030384	MantaDEL	1	1074	NA	NA	NA	NA	hg38
17	7764727	7764750	17	7945603	7945626	MantaDEL	1	1193	Neurology and neurodevelopmental disorders	mother	CHD3;KDM6B	Detectable	hg38
6	72635359	72635361	6	72636282	72636283	MantaDEL	1	821	NA	NA	NA	NA	hg38
18	3197562	3198107	18	3523287	3524112	MantaDEL	1	935	Neurology and neurodevelopmental disorders	father	TGIF1	Detectable	hg38
19	43405171	43405176	19	43420201	43420206	MantaINV	1	937	NA	father	NA	NA	hg38	Dup-Trp/INV-DUP	manually resolved (CNV gain end position by CANVAS : chr19:43359402)
9	136729711	136729715	9	137173144	137173148	MantaINV	1	1038	NA	father	NA	NA	hg38	Dup-Trp/INV-DUP
9	137224000	137224000	9	137643000	137643000	MantaINV	1	1038	NA	father	NA	NA	hg38	Dup-Trp/INV-DUP
2	229773371	229773376	2	229805743	229805748	MantaDUP	1	332	NA	father	NA	NA	hg38
4	1260836	1260838	4	1407114	1407116	MantaINV	1	443	NA	father	NA	NA	hg38	Unclassified
4	940340	940345	4	941557	941562	MantaINV	1	443	NA	father	NA	NA	hg38	Unclassified
4	940740	940741	4	1220087	1220088	MantaINV	1	443	NA	father	NA	NA	hg38	Unclassified
4	973737	973739	4	1717212	1717214	MantaINV	1	443	NA	father	NA	NA	hg38	Unclassified
2	2264991	2264995	2	2358515	2358519	MantaDEL	1	177	Neurology and neurodevelopmental disorders	father	MYT1L	Detectable	hg38
4	44207062	44207065	4	44216420	44216423	MantaDEL	1	78	NA	father	NA	NA	hg38
8	57242446	57242448	8	57244955	57244957	MantaDEL	1	1647	NA	father	NA	NA	hg38
16	20340208	20340212	16	21021118	21021122	MantaDEL	1	1419	NA	father	NA	NA	hg38
10	54399095	54399099	10	54420311	54420315	MantaDEL	1	930	NA	mother	NA	NA	hg38
8	3100745	3100746	8	3312339	3312340	MantaDEL	1	460	NA	mother	NA	NA	hg38
11	122636205	122636208	11	122639812	122639815	MantaDEL	1	1073	NA	NA	NA	NA	hg38
16	13137419	13137420	16	13139115	13139116	MantaDEL	1	1315	NA	NA	NA	NA	hg38
11	105867621	105867623	11	106018302	106018304	MantaDEL	1	927	NA	NA	NA	NA	hg38
7	3032232	3032234	7	3033320	3033322	MantaDEL	1	1677	NA	NA	NA	NA	hg38
15	34228876	34228904	15	34284462	34284490	MantaDEL	1	702	NA	father	NA	NA	hg38
2	218307843	218307844	2	218309593	218309594	MantaDEL	1	171	NA	NA	NA	NA	hg38
6	139587522	139587528	6	139621775	139621781	MantaDUP	1	1512	NA	mother	NA	NA	hg38
11	103033628	103033630	11	103181965	103181967	MantaDEL	1	309	NA	father	NA	NA	hg38
8	144916794	144916795	8	144918000	144918001	MantaDEL	1	556	NA	NA	NA	NA	hg38
X	41684992	41684994	X	41749262	41749264	MantaDEL	1	427	Neurology and neurodevelopmental disorders	NA	CASK	Detectable	hg38
7	70533063	70533064	7	70569284	70569285	MantaDEL	1	663	NA	mother	NA	NA	hg38
X	23387185	23387189	X	23401888	23401892	MantaDEL	1	785	Neurology and neurodevelopmental disorders	NA	PTCHD1	Likely_undetectable	hg38
9	86171302	86171322	9	86172593	86172613	MantaDUP	1	902	NA	NA	NA	NA	hg38
17	31169247	31169251	17	31171702	31171706	MantaINV	1	1502	NA	NA	NA	NA	hg38	Reciprocal_Inversion
4	55006072	55006076	4	55014115	55014119	MantaDEL	1	1543	NA	mother	NA	NA	hg38
4	53017721	53017724	4	53019741	53019744	MantaDEL	2	1543	NA	NA	NA	NA	hg38
13	63840637	63840663	13	63841269	63841270	MantaDEL	1	410	NA	NA	NA	NA	hg38
3	139188107	139188149	3	139190307	139190349	MantaDEL	1	1614	NA	NA	NA	NA	hg38
1	2960675	2960682	1	2960744	2960745	MantaDEL	1	1246	NA	NA	NA	NA	hg38
X	44590066	44590084	X	44591939	44591957	MantaDUP	1	550	NA	NA	NA	NA	hg38
X	22771467	22771474	X	22773296	22773303	MantaDEL	1	1276	NA	NA	NA	NA	hg38
6	60351067	60351070	6	60351161	60351162	MantaDEL	1	1514	NA	NA	NA	NA	hg38
2	42166197	42166198	2	42168145	42168146	MantaDEL	1	1513	NA	father	NA	NA	hg38
20	14975227	14975229	20	15269331	15269333	MantaDEL	1	63	NA	mother	NA	NA	hg38
15	48468040	48468041	15	48468396	48468397	MantaDEL	1	164	Cardiovascular disorders	NA	FBN1	Likely_undetectable	hg38
18	41962028	41962029	18	41962187	41962188	MantaDEL	1	161	NA	NA	NA	NA	hg38
1	160335693	160335698	1	160337094	160337099	MantaDEL	1	1483	NA	NA	NA	NA	hg38
5	111375921	111375922	5	111382936	111382937	MantaDEL	1	531	NA	father	NA	NA	hg38
7	39985612	39985618	7	40111241	40111247	MantaDEL	1	280	NA	NA	NA	NA	hg38
X	133385901	133385902	X	133386077	133386078	MantaDEL	1	34	NA	father	NA	NA	hg38
17	72391748	72391749	17	72391877	72391878	MantaDEL	1	1538	NA	NA	NA	NA	hg38
3	135638521	135638530	3	135640261	135640270	MantaDEL	1	86	NA	NA	NA	NA	hg38
3	163818760	163818764	3	163820786	163820790	MantaDEL	1	196	NA	father	NA	NA	hg38
8	117815843	117815861	8	117867172	117867190	MantaDUP	1	317	NA	father	NA	NA	hg38
16	84125107	84125109	16	84125447	84125449	MantaDUP	1	321	NA	NA	NA	NA	hg38
6	43067590	43067604	6	43068269	43068270	MantaDEL	1	807	NA	NA	NA	NA	hg38
10	778341	778351	10	778415	778416	MantaDEL	1	924	NA	mother	NA	NA	hg38
12	76123148	76123153	12	76129511	76129516	MantaDEL	1	1287	NA	father	NA	NA	hg38
9	108409208	108409212	9	108412425	108412429	MantaDEL	1	1118	NA	NA	NA	NA	hg38
20	14351309	14351312	20	14701374	14701377	MantaDEL	1	434	NA	mother	NA	NA	hg38
16	84403429	84403432	16	84404603	84404606	MantaDEL	1	1022	NA	mother	NA	NA	hg38
10	93527386	93527387	X	141343813	141343814	MantaBND	1	1249	Neurology and neurodevelopmental disorders	mother	MECP2	Detectable	hg38	Deletion bridge
X	141343813	141343814	10	93527386	93527387	MantaBND	1	1249	Neurology and neurodevelopmental disorders	mother	MECP2	Detectable	hg38	Deletion bridge
2	165337823	165337828	2	165342948	165342953	MantaDEL	1	878	Neurology and neurodevelopmental disorders	NA	SCN2A	Likely_undetectable	hg38
12	83508779	83508780	12	83510429	83510430	MantaDEL	1	1374	NA	NA	NA	NA	hg38
14	53036640	53036641	14	53037726	53037727	MantaDEL	1	521	NA	NA	NA	NA	hg38
4	107685454	107685456	4	107685664	107685665	MantaDEL	1	270	NA	NA	NA	NA	hg38
5	36987866	36987868	5	36992611	36992613	MantaDEL	1	1005	NA	NA	NA	NA	hg38
X	71236056	71236085	X	71236909	71236910	MantaDEL	1	1206	NA	NA	NA	NA	hg38
2	1987749	1987752	4	171259622	171259623	MantaBND	1	651	NA	father	NA	NA	hg38	Unclassified
2	1987751	1987754	4	165708716	165708717	MantaBND	1	651	NA	father	NA	NA	hg38	Unclassified
4	165708645	165708647	4	171910164	171910166	MantaDEL	1	651	NA	father	NA	NA	hg38	Unclassified
4	165708714	165708717	2	1987753	1987754	MantaBND	1	651	NA	father	NA	NA	hg38	Unclassified
4	171259620	171259623	2	1987751	1987752	MantaBND	1	651	NA	father	NA	NA	hg38	Unclassified
4	171914725	171914728	4	171967937	171967940	MantaDEL	1	651	NA	father	NA	NA	hg38	Unclassified
3	1860973	1860979	3	1876630	1876636	MantaDEL	1	652	NA	mother	NA	NA	hg38
11	82362285	82362328	11	82362463	82362464	MantaDEL	1	1603	NA	NA	NA	NA	hg38
X	119540960	119540969	X	119545807	119545816	MantaDUP	1	1195	NA	father	NA	NA	hg38
8	3271823	3271849	8	3286716	3286742	MantaDEL	1	1613	NA	NA	NA	NA	hg38
16	11280436	11280445	16	11309269	11309278	MantaDEL	1	925	NA	mother	NA	NA	hg38
6	107248422	107248425	6	107248497	107248498	MantaDEL	1	154	NA	NA	NA	NA	hg38
20	42533369	42533374	20	42602068	42602073	MantaDEL	1	273	NA	father	NA	NA	hg38
22	46455256	46455258	22	46455778	46455779	MantaDEL	1	275	NA	NA	NA	NA	hg38
22	46477366	46477367	22	46481469	46481470	MantaDEL	2	275	NA	father	NA	NA	hg38
7	150057848	150057858	7	150059079	150059089	MantaDEL	1	1458	NA	NA	NA	NA	hg38
10	9042948	9042952	10	9052120	9052124	MantaDEL	1	371	NA	NA	NA	NA	hg38
7	33555176	33555178	7	33562336	33562338	MantaDEL	1	770	NA	NA	NA	NA	hg38
22	16273433	16273442	22	16274799	16274808	MantaDEL	2	770	NA	father	NA	NA	hg38
19	47685422	47686200	19	47720736	47721623	MantaDEL	1	36	NA	mother	NA	NA	hg38
18	74164132	74164136	18	74171859	74171863	MantaDEL	1	1250	NA	NA	NA	NA	hg38
4	150683295	150683296	4	150860025	150860026	MantaDUP	1	1251	NA	mother	NA	NA	hg38
X	97335329	97335333	X	97505262	97505266	MantaDUP	2	1251	NA	mother	NA	NA	hg38
9	32282890	32282895	9	32287249	32287254	MantaDEL	1	1147	NA	father	NA	NA	hg38
18	7908454	7908455	18	8212734	8212735	MantaDEL	1	50	NA	father	NA	NA	hg38
7	62105479	62105516	7	62106338	62106339	MantaDEL	1	1584	NA	NA	NA	NA	hg19
11	88417983	88418014	11	88419914	88419945	MantaDEL	1	1099	NA	father	NA	NA	hg19
15	61576897	61576902	15	61578084	61578089	MantaDEL	1	639	NA	NA	NA	NA	hg38
1	27877182	27877183	1	27885999	27886000	MantaDEL	1	365	Neurology and neurodevelopmental disorders	NA	AHDC1	Detectable	hg19
2	183907017	183907018	2	183907073	183907074	MantaDEL	1	1585	NA	NA	NA	NA	hg19
19	44189062	44189064	19	44191320	44191322	MantaDEL	1	516	NA	NA	NA	NA	hg38
10	56490870	56490873	10	56493577	56493580	MantaDEL	1	135	NA	mother	NA	NA	hg19
11	46543524	46543528	11	46544808	46544812	MantaDEL	1	1615	NA	NA	NA	NA	hg19
X	68919203	68919204	X	69580930	69580931	MantaDUP	1	611	Dermatological disorders	father	EDA	Detectable	hg38	Unclassified
X	69382510	69382516	X	69759917	69759923	MantaINV	1	611	Dermatological disorders	father	EDA	Detectable	hg38	Unclassified
1	224787163	224787167	1	225165395	225165399	MantaINV	1	1464	NA	NA	NA	NA	hg19	Reciprocal_Inversion
11	93864053	93864055	11	93864137	93864138	MantaDEL	1	614	NA	NA	NA	NA	hg19
4	80972549	80972550	4	81006738	81006739	MantaDEL	1	736	NA	mother	NA	NA	hg38
11	13388530	13388532	11	13389358	13389359	MantaDEL	1	25	NA	NA	NA	NA	hg38
12	132563937	132563939	X	753278	753279	MantaBND	1	641	NA	NA	NA	NA	hg38	Unclassified
X	753278	753280	12	132563937	132563938	MantaBND	1	641	NA	NA	NA	NA	hg38	Unclassified
21	26007684	26007689	21	26014078	26014083	MantaDEL	1	1367	NA	father	NA	NA	hg38
2	229661267	229661271	2	229784359	229784363	MantaDEL	1	709	Neurology and neurodevelopmental disorders	father	TRIP12	Detectable	hg38
6	154840609	154840612	6	155038691	155038694	MantaDUP	1	945	NA	father	NA	NA	hg38
1	147028358	147028361	1	147060373	147060376	MantaINV	1	987	NA	father	NA	NA	hg38	Inv-Loss
1	147041359	147041363	1	147060401	147060405	MantaINV	1	987	NA	father	NA	NA	hg38	Inv-Loss
16	556744	556748	16	562166	562170	MantaDEL	1	1219	NA	father	NA	NA	hg38
4	174724088	174724089	4	174755274	174755275	MantaINV	1	993	NA	father	NA	NA	hg38	Loss-invLoss
4	174750379	174750380	4	174767425	174767426	MantaINV	1	993	NA	father	NA	NA	hg38	Loss-invLoss
6	31818145	31818173	6	31819361	31819389	MantaDEL	1	997	NA	father	NA	NA	hg38
12	118576254	118576261	12	118576340	118576341	MantaDEL	1	1490	NA	NA	NA	NA	hg38
9	116745865	116745869	9	116769172	116769176	MantaDEL	1	1009	NA	mother	NA	NA	hg38
6	162470913	162470915	6	162610608	162610610	MantaDEL	1	1369	NA	mother	NA	NA	hg38
2	189049113	189049114	2	189049732	189049733	MantaDEL	1	523	Rheumatological disorders	NA	COL5A2	Likely_undetectable	hg38
5	107237037	107237040	5	107285482	107285485	MantaDEL	1	1354	NA	father	NA	NA	hg38
15	22798350	22798354	15	22838384	22838388	MantaDEL	1	1355	NA	father	NA	NA	hg38
12	116511	116516	16	7422536	7422537	MantaBND	1	1620	NA	NA	NA	NA	hg38	Balanced_Translocation
4	76251687	76251692	4	76253660	76253665	MantaDEL	2	1620	NA	father	NA	NA	hg38
7	67202000	67202000	7	72610400	72610400	MantaINV	3	1620	NA	father	NA	NA	hg38	DUP-NML-DUP
7	67471626	67471630	7	72938716	72938720	MantaINV	3	1620	NA	father	NA	NA	hg38	DUP-NML-DUP
15	96847757	96847758	15	96847814	96847815	MantaDEL	1	1496	NA	NA	NA	NA	hg38
5	104354043	104354044	5	104354281	104354282	MantaDEL	1	1487	NA	father	NA	NA	hg38
18	55229313	55229314	18	55240086	55240087	MantaDEL	1	885	Neurology and neurodevelopmental disorders	father	TCF4	Likely_undetectable	hg38
20	61792899	61792923	20	61793215	61793216	MantaDEL	2	648	NA	NA	NA	NA	hg38
4	123179111	123179115	4	123192575	123192579	MantaINV	1	66	NA	NA	NA	NA	hg38	Inv-Loss
4	123179203	123179205	4	123194073	123194075	MantaINV	1	66	NA	NA	NA	NA	hg38	Inv-Loss
4	188798885	188798890	4	188836892	188836897	MantaDUP	2	66	NA	mother	NA	NA	hg38
7	74655653	74655656	7	74658552	74658555	MantaDEL	1	297	NA	NA	NA	NA	hg38
12	88340728	88340733	12	88360543	88360548	MantaDUP	1	300	NA	NA	NA	NA	hg38
4	57218390	57218391	4	57222082	57222083	MantaDEL	1	431	NA	father	NA	NA	hg38
17	48690430	48690434	17	48695187	48695191	MantaDEL	1	433	NA	NA	NA	NA	hg38
10	102232403	102232420	10	102252060	102252077	MantaDEL	1	1493	NA	father	NA	NA	hg38
12	32138073	32138074	12	32139835	32139836	MantaDEL	2	1493	NA	mother	NA	NA	hg38
4	73133940	73133944	4	73135408	73135412	MantaDEL	1	912	Neurology and neurodevelopmental disorders	father	ANKRD17	Likely_undetectable	hg38
12	90024245	90024249	12	90030351	90030355	MantaDEL	1	1049	NA	NA	NA	NA	hg38
3	98280529	98280534	3	98284253	98284258	MantaDUP	1	1044	NA	mother	NA	NA	hg38	Dispersed Dup
3	98280803	98280804	3	98284264	98284265	MantaDEL	1	1044	NA	mother	NA	NA	hg38	Dispersed Dup
8	2339098	2339118	8	2382610	2382630	MantaINV	1	923	NA	NA	NA	NA	hg38	Reciprocal_Inversion
15	89571489	89571496	15	89717220	89717227	MantaDEL	1	1648	NA	mother	NA	NA	hg38
1	113235460	113235461	1	113247694	113247695	MantaDUP	1	1392	NA	NA	NA	NA	hg38
12	22523318	22523319	12	23845607	23845608	MantaINV	1	440	Neurology and neurodevelopmental disorders	father	SOX5	Likely_undetectable	hg38	Reciprocal_Inversion
3	128476392	128476394	3	128478584	128478586	MantaDEL	1	320	NA	father	NA	NA	hg38
3	191643650	191643651	3	191645834	191645835	MantaINV	1	808	NA	mother	NA	NA	hg38	Loss-invLoss
3	191645000	191645000	3	193157124	193157124	MantaINV	1	808	NA	mother	NA	NA	hg38	Loss-invLoss
17	28221605	28221613	17	28222940	28222948	MantaDEL	1	684	NA	NA	NA	NA	hg38
6	13037477	13037477	6	13127918	13127918	MantaDUP	1	288	NA	NA	NA	NA	hg38
3	70385125	70385126	3	70987454	70987455	MantaDEL	1	679	Neurology and neurodevelopmental disorders	father	FOXP1	Detectable	hg38
20	4614060	4614064	20	4614358	4614359	MantaDEL	1	916	NA	NA	NA	NA	hg38
2	70264412	70264420	2	70265288	70265289	MantaDEL	1	803	NA	NA	NA	NA	hg38
6	42203664	42203665	8	70399226	70399227	MantaBND	1	804	Neurology and neurodevelopmental disorders	father	ZFHX4	Detectable	hg38	Unclassified
6	42203672	42203673	8	70399672	70399673	MantaBND	1	804	Neurology and neurodevelopmental disorders	father	ZFHX4	Detectable	hg38	Unclassified
6	51009964	51009969	8	73221263	73221264	MantaBND	1	804	Neurology and neurodevelopmental disorders	father	ZFHX4	Detectable	hg38	Unclassified
6	51010004	51010006	8	70399682	70399683	MantaBND	1	804	Neurology and neurodevelopmental disorders	father	ZFHX4	Detectable	hg38	Unclassified
8	70399211	70399213	8	70607517	70607519	MantaDEL	1	804	Neurology and neurodevelopmental disorders	father	ZFHX4	Detectable	hg38	Unclassified
8	70399226	70399227	6	42203664	42203665	MantaBND	1	804	Neurology and neurodevelopmental disorders	father	ZFHX4	Detectable	hg38	Unclassified
8	70399672	70399673	6	42203672	42203673	MantaBND	1	804	Neurology and neurodevelopmental disorders	father	ZFHX4	Detectable	hg38	Unclassified
8	70399681	70399683	6	51010005	51010006	MantaBND	1	804	Neurology and neurodevelopmental disorders	father	ZFHX4	Detectable	hg38	Unclassified
8	70607513	70607514	8	76074044	76074045	MantaDEL	1	804	Neurology and neurodevelopmental disorders	father	ZFHX4	Detectable	hg38	Unclassified
8	73116772	73116776	8	76761453	76761457	MantaINV	1	804	Neurology and neurodevelopmental disorders	father	ZFHX4	Detectable	hg38	Unclassified
8	73116773	73116775	8	73221247	73221249	MantaINV	1	804	Neurology and neurodevelopmental disorders	father	ZFHX4	Detectable	hg38	Unclassified
8	73221263	73221268	6	51009964	51009965	MantaBND	1	804	Neurology and neurodevelopmental disorders	father	ZFHX4	Detectable	hg38	Unclassified
8	76074033	76074035	8	76761445	76761447	MantaINV	1	804	Neurology and neurodevelopmental disorders	father	ZFHX4	Detectable	hg38	Unclassified
6	27493411	27493413	6	27494124	27494125	MantaDEL	1	1523	NA	mother	NA	NA	hg38
18	80176872	80176882	18	80177444	80177445	MantaDEL	1	914	NA	father	NA	NA	hg38
2	147966171	147966172	2	148076112	148076113	MantaDEL	1	1516	NA	father	NA	NA	hg38
9	135261948	135261979	9	135262022	135262023	MantaDEL	1	1170	NA	NA	NA	NA	hg38
X	31741184	31741185	X	31852328	31852329	MantaDUP	1	936	NA	father	NA	NA	hg38
X	119140122	119140124	X	120530609	120530611	MantaINV	1	692	Neurology and neurodevelopmental disorders	NA	CUL4B	Detectable	hg38	Unclassified
X	119140127	119140128	X	124425129	124425130	MantaDUP	1	692	Neurology and neurodevelopmental disorders	NA	CUL4B	Detectable	hg38	Unclassified
11	13023396	13023397	11	13028487	13028488	MantaDEL	1	1313	NA	father	NA	NA	hg19
8	133104917	133104918	8	133105017	133105018	MantaDEL	1	330	NA	NA	NA	NA	hg19
X	1973581	1973592	X	1980784	1980795	MantaDEL	1	1184	NA	father	NA	NA	hg19
14	27746735	27746737	14	29225991	29225993	MantaINV	1	486	NA	NA	NA	NA	hg19	Unclassified
14	27746737	27746739	14	27756905	27756907	MantaINV	1	486	NA	NA	NA	NA	hg19	Unclassified
14	27756907	27756908	14	29225993	29225994	MantaDEL	1	486	NA	NA	NA	NA	hg19	Unclassified
9	135306122	135306125	9	135307583	135307586	MantaDEL	1	484	NA	father	NA	NA	hg19
5	124151952	124151954	5	124152009	124152010	MantaDEL	1	107	NA	NA	NA	NA	hg19
19	55358409	55358411	19	55368892	55368894	MantaDEL	1	1202	NA	NA	NA	NA	hg38
8	54069421	54069423	8	54069505	54069506	MantaDEL	1	1293	NA	father	NA	NA	hg38
3	185748910	185748914	3	185751324	185751328	MantaDUP	1	1158	NA	father	NA	NA	hg38
14	37283967	37283995	14	37284593	37284594	MantaDEL	1	1154	NA	NA	NA	NA	hg38
11	70559093	70559103	11	70564333	70564343	MantaDEL	1	1260	NA	NA	NA	NA	hg38
5	164229898	164229900	5	164230433	164230434	MantaDEL	1	1259	NA	father	NA	NA	hg19
8	73376557	73376558	8	73377369	73377370	MantaDEL	1	1033	NA	father	NA	NA	hg38
9	106871725	106871726	9	106973264	106973265	MantaDEL	1	1129	Neurology and neurodevelopmental disorders	father	ZNF462	Detectable	hg38
12	131780014	131780022	12	132285164	132285172	MantaDEL	1	1501	NA	mother	NA	NA	hg38
3	164328639	164328643	3	164333869	164333873	MantaDEL	1	54	NA	father	NA	NA	hg38
3	57188559	57188562	3	57188610	57188611	MantaDEL	1	283	NA	NA	NA	NA	hg38
2	70908081	70908082	2	70913366	70913367	MantaINV	1	38	NA	father	NA	NA	hg38	Reciprocal_Inversion
2	86781442	86781446	2	86783165	86783169	MantaDEL	1	293	NA	father	NA	NA	hg38
X	1666488	1666496	X	1666829	1666830	MantaDEL	1	294	NA	NA	NA	NA	hg38
13	111129978	111129979	13	111132307	111132308	MantaDEL	1	173	NA	NA	NA	NA	hg38
2	49086263	49086266	2	49129141	49129144	MantaDEL	1	307	NA	mother	NA	NA	hg38
14	101996403	101996409	14	101999642	101999648	MantaDEL	1	437	Neurology and neurodevelopmental disorders	father	DYNC1H1	Likely_undetectable	hg38
21	23422777	23422783	21	23429094	23429100	MantaDEL	1	794	NA	NA	NA	NA	hg38
19	35717000	35717000	19	35717500	35717500	MantaINV	1	910	Neurology and neurodevelopmental disorders	father	KMT2B	Detectable	hg38	Loss-invLoss
19	35717451	35717455	19	35725608	35725612	MantaINV	1	910	Neurology and neurodevelopmental disorders	father	KMT2B	Detectable	hg38	Loss-invLoss
10	22759603	22759606	10	23267545	23267548	MantaDUP	1	892	NA	father	NA	NA	hg38
6	26427637	26427640	6	26428370	26428371	MantaDEL	1	291	NA	NA	NA	NA	hg38
1	62966790	62966791	1	62966954	62966955	MantaDEL	1	338	NA	NA	NA	NA	hg38
8	74185582	74185585	8	74190433	74190436	MantaDEL	2	338	NA	NA	NA	NA	hg38
2	39312496	39312499	2	39312562	39312563	MantaDEL	1	1630	NA	NA	NA	NA	hg38
7	111697386	111697387	7	111697585	111697586	MantaDEL	1	919	NA	NA	NA	NA	hg38
12	87868553	87868554	12	87869939	87869940	MantaDUP	1	655	NA	NA	NA	NA	hg38
22	20041922	20041922	22	20074442	20074442	MantaDEL	1	775	Metabolic disorders	NA	TANGO2	Detectable	hg38
19	1230399	1230402	19	1886279	1886282	MantaDUP	1	1390	NA	father	NA	NA	hg38
19	32256563	32256564	19	32354332	32354333	MantaDUP	2	1390	NA	father	NA	NA	hg38
19	46405829	46405833	19	54293318	54293322	MantaINV	3	1390	NA	father	NA	NA	hg38	DUP-NML-DUP
19	48504266	48504271	19	56456386	56456391	MantaINV	3	1390	NA	father	NA	NA	hg38	DUP-NML-DUP
2	48654218	48654219	2	48684091	48684092	MantaDEL	1	1494	NA	father	NA	NA	hg38
3	95762555	95762556	X	124794153	124794154	MantaBND	1	1618	NA	NA	NA	NA	hg38	Balanced_Translocation
11	50523226	50523248	11	50524994	50525016	MantaDUP	1	1247	NA	NA	NA	NA	hg38
2	68329484	68329486	2	68331181	68331183	MantaDEL	1	1148	NA	NA	NA	NA	hg38
22	50176064	50176069	22	50485089	50485094	MantaDUP	1	1254	NA	NA	NA	NA	hg38
8	8984088	8984123	8	10231032	10231067	MantaDUP	1	1011	NA	NA	NA	NA	hg38
15	101312964	101312969	15	101437604	101437609	MantaDEL	1	1010	NA	father	NA	NA	hg38
2	68049008	68049011	2	68064791	68064794	MantaDUP	1	143	NA	NA	NA	NA	hg38
5	71664505	71664530	5	71668438	71668463	MantaDEL	1	29	NA	father	NA	NA	hg38
20	50903701	50903705	20	50909416	50909420	MantaDEL	2	29	Neurology and neurodevelopmental disorders	NA	ADNP	Likely_undetectable	hg38
X	20390	20398	X	20441	20442	MantaDEL	1	1128	NA	NA	NA	NA	hg38
6	13068441	13068442	6	13073928	13073929	MantaDEL	1	1008	NA	father	NA	NA	hg38
16	82263165	82263169	16	82263413	82263414	MantaDEL	1	1013	NA	NA	NA	NA	hg38
2	144658714	144658715	2	144660863	144660864	MantaDEL	1	769	NA	NA	NA	NA	hg38
17	81956126	81956129	17	81968852	81968855	MantaDUP	1	1039	NA	father	NA	NA	hg38
1	70460276	70460279	1	70460337	70460338	MantaDEL	1	1216	NA	NA	NA	NA	hg38
8	8721672	8721697	8	8721746	8721747	MantaDEL	1	1217	NA	father	NA	NA	hg38
19	20660663	20660666	19	21158199	21158202	MantaDEL	1	881	NA	father	NA	NA	hg38
8	6545622	6545624	8	6567822	6567824	MantaDEL	1	1227	NA	father	NA	NA	hg38
13	20007808	20007809	13	20045008	20045009	MantaDEL	2	1227	NA	father	NA	NA	hg38
10	66493028	66493029	10	66564203	66564204	MantaDEL	1	1356	NA	mother	NA	NA	hg38
6	149818494	149818499	6	149819010	149819011	MantaDEL	1	884	NA	NA	NA	NA	hg38
11	100663190	100663192	11	100665358	100665360	MantaINV	1	767	NA	mother	NA	NA	hg38	Loss-invDup
11	100663379	100663384	11	100664384	100664389	MantaINV	1	767	NA	mother	NA	NA	hg38	Loss-invDup
18	15236405	15236447	18	15236549	15236550	MantaDEL	1	1480	NA	NA	NA	NA	hg38
22	21733245	21733246	22	23340429	23340430	MantaINV	1	1364	NA	mother	NA	NA	hg38	DUP-NML-DUP-NML-DUP
22	22207179	22207184	22	23339455	23339460	MantaINV	1	1364	NA	mother	NA	NA	hg38	DUP-NML-DUP-NML-DUP
22	23231679	23231682	22	23340962	23340965	MantaDUP	1	1364	NA	mother	NA	NA	hg38	DUP-NML-DUP-NML-DUP
22	36140632	36140640	22	36703524	36703532	MantaINV	2	1364	NA	mother	NA	NA	hg38	DUP-NML-DUP
22	36653009	36653013	22	38140501	38140505	MantaINV	2	1364	NA	mother	NA	NA	hg38	DUP-NML-DUP
6	7652150	7652151	6	7654977	7654978	MantaDEL	2	1240	NA	NA	NA	NA	hg38
5	142306689	142306690	5	142307689	142307690	MantaDEL	1	26	NA	NA	NA	NA	hg38
14	93096816	93096818	14	93097926	93097928	MantaDEL	1	1157	NA	father	NA	NA	hg38
2	184869872	184869873	2	184869924	184869925	MantaDEL	1	1381	NA	father	NA	NA	hg38
3	140891576	140891578	3	140897762	140897764	MantaDEL	1	1383	NA	mother	NA	NA	hg38
2	229772269	229772272	2	229799068	229799071	MantaDEL	1	45	Neurology and neurodevelopmental disorders	NA	TRIP12	Detectable	hg38
21	45187025	45187028	21	45222378	45222381	MantaINV	1	402	NA	father	NA	NA	hg38	Loss-invLoss
21	45190139	45190141	21	45296048	45296050	MantaINV	1	402	NA	father	NA	NA	hg38	Loss-invLoss
19	16569236	16569240	19	16576828	16576832	MantaDEL	2	402	NA	NA	NA	NA	hg38
2	52046756	52046757	2	52116096	52116097	MantaDEL	1	515	NA	NA	NA	NA	hg38
9	14098647	14098651	9	25349817	25349821	MantaINV	1	647	NA	father	NA	NA	hg38	Reciprocal_Inversion
8	64416857	64416858	8	64422732	64422733	MantaDEL	1	278	NA	NA	NA	NA	hg38
16	87951684	87951686	16	87982747	87982749	MantaDUP	1	48	NA	father	NA	NA	hg38
9	11966593	11966596	9	12087601	12087604	MantaDEL	1	40	NA	mother	NA	NA	hg38
19	52433480	52433490	19	52481844	52481854	MantaDEL	1	158	NA	mother	NA	NA	hg38
9	5145058	5145060	9	5149126	5149128	MantaDEL	1	1237	NA	father	NA	NA	hg38
8	43669918	43669934	8	43672148	43672164	MantaDEL	1	1095	NA	father	NA	NA	hg38
4	22587482	22587494	4	22587555	22587556	MantaDEL	1	394	NA	NA	NA	NA	hg38
19	44912277	44912284	19	45217199	45217206	MantaDUP	1	520	NA	father	NA	NA	hg38
3	82716750	82716751	3	114772415	114772416	MantaINV	1	404	NA	father	NA	NA	hg38	Reciprocal_Inversion
10	123790334	123790352	10	123790392	123790393	MantaDEL	1	157	NA	mother	NA	NA	hg38
4	166658409	166658414	4	167098843	167098848	MantaDEL	1	1218	NA	mother	NA	NA	hg38
13	105365058	105365062	13	105365117	105365118	MantaDEL	1	230	NA	NA	NA	NA	hg38
11	17113999	17114000	11	17119298	17119299	MantaDEL	1	626	NA	father	NA	NA	hg38
7	95776810	95776814	7	97094306	97094310	MantaDEL	1	1455	NA	mother	NA	NA	hg38
11	116904437	116904445	11	116904507	116904508	MantaDEL	2	1455	NA	NA	NA	NA	hg38
3	126534700	126534701	3	126535544	126535545	MantaDEL	1	2	NA	NA	NA	NA	hg38
1	124993508	124993524	1	124996061	124996077	MantaDEL	1	130	NA	NA	NA	NA	hg38
18	21610491	21610500	18	21617839	21617848	MantaDUP	1	1207	NA	NA	NA	NA	hg38
6	124621460	124621462	6	124637711	124637713	MantaDUP	1	678	NA	father	NA	NA	hg38
5	114433916	114433920	5	114614732	114614736	MantaDEL	1	918	NA	mother	NA	NA	hg38
2	41376648	41376649	2	165131393	165131394	MantaINV	1	1674	NA	father	NA	NA	hg38	Reciprocal_Inversion
2	54646181	54646184	2	58616982	58616985	MantaINV	2	1674	Neurology and neurodevelopmental disorders	NA	SPTBN1	Likely_undetectable	hg38	Reciprocal_Inversion
10	89606516	89606518	10	89610065	89610067	MantaDEL	3	1674	NA	father	NA	NA	hg38
6	107054776	107054813	6	107055075	107055076	MantaDEL	1	1417	NA	mother	NA	NA	hg38
18	22035633	22035637	18	37781176	37781180	MantaDEL	1	970	NA	NA	NA	NA	hg38	Unclassified
18	22035642	22035643	2	59595419	59595420	MantaBND	1	970	NA	NA	NA	NA	hg38	Unclassified
18	37781161	37781162	2	59595431	59595432	MantaBND	1	970	NA	NA	NA	NA	hg38	Unclassified
2	59595419	59595420	18	22035642	22035643	MantaBND	1	970	NA	NA	NA	NA	hg38	Unclassified
2	59595431	59595432	18	37781161	37781162	MantaBND	1	970	NA	NA	NA	NA	hg38	Unclassified
12	132425923	132425929	12	132532400	132532406	MantaDUP	1	477	NA	mother	NA	NA	hg38
6	156849143	156849148	6	157085857	157085862	MantaDEL	1	476	Neurology and neurodevelopmental disorders	father	ARID1B	Detectable	hg38
7	1222527	1222533	7	1228255	1228261	MantaDEL	1	1204	NA	NA	NA	NA	hg38
5	12270015	12270017	5	12438155	12438157	MantaDUP	1	1205	NA	father	NA	NA	hg38
2	148002182	148002183	2	148097647	148097648	MantaDEL	1	1328	Neurology and neurodevelopmental disorders	father	MBD5	Detectable	hg38
18	47725177	47725179	18	47725256	47725257	MantaDEL	1	1439	NA	NA	NA	NA	hg38
7	124597084	124597086	7	124630338	124630340	MantaDEL	1	797	NA	mother	NA	NA	hg38
6	110970983	110971006	6	110983508	110983531	MantaDUP	1	364	NA	NA	NA	NA	hg38
5	82784535	82784536	5	82785322	82785323	MantaDEL	1	372	NA	father	NA	NA	hg38
12	287399	287402	12	295127	295130	MantaDUP	1	1573	NA	mother	NA	NA	hg38
2	122364699	122364706	2	122366156	122366163	MantaDEL	1	1451	NA	mother	NA	NA	hg38
21	39326349	39326371	21	39333611	39333633	MantaDUP	1	968	NA	father	NA	NA	hg38
1	171213974	171213975	1	171214239	171214240	MantaDEL	1	732	NA	NA	NA	NA	hg38
11	55175770	55175795	11	55176458	55176459	MantaDEL	2	732	NA	NA	NA	NA	hg38
3	196480677	196480679	3	196482127	196482129	MantaDEL	1	224	NA	NA	NA	NA	hg38
22	27642690	27642691	22	27909948	27909949	MantaDUP	1	996	NA	father	NA	NA	hg38
X	1196429	1196431	X	155591425	155591427	MantaDUP	1	1491	NA	father	NA	NA	hg38
2	7367858	7367862	2	7370913	7370917	MantaDEL	1	255	NA	father	NA	NA	hg38
11	55203835	55203852	11	55207777	55207794	MantaDEL	1	1226	NA	father	NA	NA	hg38
X	64187180	64187184	X	64192239	64192243	MantaDEL	1	982	Neurology and neurodevelopmental disorders	NA	AMER1	Likely_undetectable	hg38	Loss-Loss
X	64192236	64192240	X	64193972	64193976	MantaDEL	1	982	Neurology and neurodevelopmental disorders	NA	AMER1	Likely_undetectable	hg38	Loss-Loss
X	149752430	149752433	X	150094064	150094067	MantaDUP	1	1463	NA	father	NA	NA	hg38
16	73875767	73875770	16	73882019	73882022	MantaDUP	1	677	NA	father	NA	NA	hg38
10	82981114	82981115	10	82981823	82981824	MantaDEL	1	212	NA	mother	NA	NA	hg38
11	79939064	79939066	11	79939147	79939148	MantaDEL	1	251	NA	NA	NA	NA	hg38
3	192090447	192090450	3	192095040	192095043	MantaDEL	1	254	NA	father	NA	NA	hg38
4	184682926	184682929	4	184682986	184682987	MantaDEL	1	607	NA	NA	NA	NA	hg38
5	133715978	133715979	5	133716055	133716056	MantaDEL	1	362	NA	father	NA	NA	hg38
17	771721	771723	17	775220	775222	MantaDEL	1	239	NA	NA	NA	NA	hg38
7	146940680	146940682	7	146947795	146947797	MantaDEL	1	1082	NA	NA	NA	NA	hg38
3	132910523	132910527	3	132918463	132918467	MantaDEL	1	847	NA	father	NA	NA	hg38
17	67899289	67899293	17	67904810	67904814	MantaDEL	1	728	Neurology and neurodevelopmental disorders	NA	BPTF	Likely_undetectable	hg38
1	98891916	98891917	1	98892122	98892123	MantaDEL	1	1223	NA	NA	NA	NA	hg38
15	48413075	48413077	15	48424858	48424860	MantaDUP	1	1474	NA	NA	NA	NA	hg38
19	844838	844846	19	1461589	1461597	MantaDEL	1	1599	Neurology and neurodevelopmental disorders	NA	1p36 deletion 30 genes deleted, incl STK11	Detectable	hg38
1	125033834	125033851	1	125035878	125035895	MantaDUP	1	292	NA	NA	NA	NA	hg38
20	29838350	29838370	20	29845653	29845673	MantaDEL	2	292	NA	father	NA	NA	hg38
11	129659483	129659486	11	129662985	129662988	MantaDEL	1	778	NA	NA	NA	NA	hg38
7	140794266	140794269	7	140892376	140892379	MantaDEL	1	781	NA	father	NA	NA	hg38
X	46822450	46822455	X	46840090	46840095	MantaDEL	1	1264	Ophthalmological disorders	NA	RP2	Likely_undetectable	hg38
7	111125591	111125594	7	111415260	111415263	MantaDEL	1	995	NA	NA	NA	NA	hg38
18	67342352	67342353	18	67367021	67367022	MantaDEL	1	574	NA	mother	NA	NA	hg38	Unclassified
18	67342801	67342806	18	67360522	67360527	MantaDUP	1	574	NA	mother	NA	NA	hg38	Unclassified
20	14781627	14781631	20	14834513	14834517	MantaDEL	1	686	NA	mother	NA	NA	hg38
11	35832929	35832933	11	35842861	35842865	MantaDEL	1	812	NA	father	NA	NA	hg38
9	12011238	12011240	9	12012871	12012873	MantaDEL	1	1665	NA	mother	NA	NA	hg38
13	46922880	46922882	13	46922942	46922943	MantaDEL	1	312	NA	NA	NA	NA	hg38
15	97466863	97466867	15	97466931	97466932	MantaDEL	1	1527	NA	father	NA	NA	hg38
9	112480181	112480185	9	112507886	112507890	MantaDEL	1	1418	NA	NA	NA	NA	hg38
3	86532358	86532361	3	86542795	86542798	MantaDEL	1	1298	NA	NA	NA	NA	hg38	Loss-Loss
3	86543001	86543006	3	86543060	86543061	MantaDEL	1	1298	NA	NA	NA	NA	hg38	Loss-Loss
1	176225971	176225972	1	176250398	176250399	MantaINV	1	1183	NA	NA	NA	NA	hg38	Inv-Loss
1	176226235	176226242	1	176226996	176227003	MantaINV	1	1183	NA	NA	NA	NA	hg38	Inv-Loss
5	134807068	134807071	5	134809666	134809669	MantaDEL	2	1183	NA	NA	NA	NA	hg38
8	22514074	22514075	8	22516160	22516161	MantaDEL	1	587	NA	father	NA	NA	hg38
22	50720861	50720863	22	50722780	50722782	MantaDEL	1	829	Neurology and neurodevelopmental disorders	father	SHANK3	Likely_undetectable	hg38
5	43605067	43605656	5	43614734	43615299	MantaDEL	1	704	NA	father	NA	NA	hg38
3	60995855	60995860	3	60995926	60995927	MantaDEL	1	1530	NA	NA	NA	NA	hg38
9	65050987	65051016	9	65055257	65055286	MantaDUP	1	313	NA	NA	NA	NA	hg38
17	18983238	18983261	17	18985980	18986003	MantaDUP	1	559	NA	NA	NA	NA	hg38
2	104855402	104855408	2	104862578	104862584	MantaDEL	1	932	Neurology and neurodevelopmental disorders	NA	POU3F3	Likely_undetectable	hg38
10	130687636	130687641	10	130717468	130717473	MantaDUP	1	1652	NA	father	NA	NA	hg38
20	49412576	49412581	20	49413882	49413887	MantaDEL	1	1087	NA	father	NA	NA	hg38
1	241635677	241635678	1	241644098	241644099	MantaDEL	1	72	NA	father	NA	NA	hg38
14	66150766	66150767	14	66680513	66680514	MantaDEL	1	832	NA	father	NA	NA	hg38
2	212639448	212639451	2	212678403	212678406	MantaDUP	1	455	NA	mother	NA	NA	hg38
5	31633056	31633061	5	31636463	31636468	MantaDEL	1	1178	NA	NA	NA	NA	hg38
2	119933501	119933502	2	119934161	119934162	MantaDEL	1	798	NA	NA	NA	NA	hg38
8	21714497	21714518	8	22409628	22409649	MantaDUP	1	439	NA	mother	NA	NA	hg38
5	46360133	46360156	5	46361801	46361824	MantaDUP	1	814	NA	NA	NA	NA	hg38
16	30792697	30792731	16	31652060	31652094	MantaDEL	1	813	Neurology and neurodevelopmental disorders	mother	SETD1A	Detectable	hg38
7	26093742	26093743	7	26182282	26182283	MantaDUP	1	828	NA	mother	NA	NA	hg38
10	88238700	88238703	10	88245334	88245337	MantaDEL	1	588	NA	NA	NA	NA	hg38
6	122882623	122882624	6	122883207	122883208	MantaDEL	2	588	NA	NA	NA	NA	hg38
1	155365365	155365378	1	155670834	155670847	MantaDEL	1	1150	Neurology and neurodevelopmental disorders	father	ASH1L	Detectable	hg38
12	70651468	70651470	12	70651605	70651607	MantaDUP	1	1338	NA	father	NA	NA	hg38
2	34281242	34281243	2	34297860	34297861	MantaDEL	1	1191	NA	mother	NA	NA	hg38
8	107551325	107551343	8	107551377	107551378	MantaDEL	1	1063	NA	NA	NA	NA	hg38
X	135471328	135471330	X	135472275	135472276	MantaDEL	1	953	NA	NA	NA	NA	hg38
1	230974751	230974755	1	230978501	230978505	MantaDEL	1	319	NA	father	NA	NA	hg38
9	86486854	86486860	9	86493380	86493386	MantaDEL	1	1081	NA	father	NA	NA	hg38	Dispersed Dup
9	86486866	86486870	9	86505845	86505849	MantaDUP	1	1081	NA	father	NA	NA	hg38	Dispersed Dup
2	104087552	104087557	2	104091678	104091683	MantaDEL	1	1196	NA	NA	NA	NA	hg38
2	168724602	168724606	2	168724680	168724681	MantaDEL	1	1187	NA	NA	NA	NA	hg38
3	5840996	5840997	3	5841075	5841076	MantaDEL	1	1067	NA	father	NA	NA	hg38
19	13568701	13568714	19	15415741	15415754	MantaDUP	1	620	NA	father	NA	NA	hg38	Unclassified
19	13649967	13649968	19	13762337	13762338	MantaDEL	1	620	NA	father	NA	NA	hg38	Unclassified
19	13763351	13763357	19	14781140	14781146	MantaDEL	1	620	NA	father	NA	NA	hg38	Unclassified
16	869926	869932	16	1127543	1127549	MantaDUP	1	1435	NA	father	NA	NA	hg38
18	74794987	74794990	18	74863272	74863275	MantaDEL	2	1435	NA	NA	NA	NA	hg38
5	121948017	121948018	5	121950313	121950314	MantaDEL	1	1537	NA	NA	NA	NA	hg38
8	142286988	142286991	8	142300991	142300994	MantaDEL	1	1521	NA	father	NA	NA	hg38
6	86283050	86283055	6	86283227	86283228	MantaDEL	1	754	NA	NA	NA	NA	hg38
3	7152507	7152508	3	7158670	7158671	MantaDEL	1	875	NA	NA	NA	NA	hg38
3	138327654	138327656	3	138330939	138330941	MantaINV	1	1190	NA	mother	NA	NA	hg38	Dup-Trp/INV-DUP
3	139250503	139250506	3	139256589	139256592	MantaINV	1	1190	NA	mother	NA	NA	hg38	Dup-Trp/INV-DUP
17	78422011	78422016	17	78470770	78470775	MantaDUP	1	973	NA	mother	NA	NA	hg38
10	66473303	66473305	10	66507451	66507453	MantaDEL	1	504	NA	mother	NA	NA	hg38
1	52736671	52736694	1	52750491	52750514	MantaDEL	1	503	NA	father	NA	NA	hg38
2	172306339	172306341	2	198936085	198936087	MantaINV	1	1562	NA	NA	NA	NA	hg38	Reciprocal_Inversion
3	41734484	41734487	3	41899527	41899530	MantaDEL	1	1443	NA	father	NA	NA	hg38
4	159133309	159133311	4	159306747	159306749	MantaDEL	1	264	NA	mother	NA	NA	hg38
18	31589064	31589067	18	31628133	31628136	MantaDUP	1	1386	NA	NA	NA	NA	hg38
2	50663984	50663987	2	50824679	50824682	MantaDEL	1	1263	NA	father	NA	NA	hg38
10	19227186	19227189	10	19250495	19250498	MantaDEL	1	1627	NA	father	NA	NA	hg38
9	61640753	61640757	9	61664612	61664616	MantaDEL	1	421	NA	NA	NA	NA	hg38
7	125846063	125846066	7	125851107	125851110	MantaDEL	1	800	NA	NA	NA	NA	hg38
9	93901980	93901986	9	93902248	93902249	MantaDEL	1	529	NA	NA	NA	NA	hg38
2	50617969	50617973	2	50726134	50726138	MantaDEL	1	1166	NA	father	NA	NA	hg38
11	5780112	5780113	11	5780173	5780174	MantaDEL	1	1164	NA	NA	NA	NA	hg38
13	41759516	41759519	13	42039948	42039951	MantaDUP	1	1316	NA	mother	NA	NA	hg38
15	94204736	94204739	15	94245770	94245773	MantaDEL	1	73	NA	NA	NA	NA	hg38
9	23624740	23624741	9	23625608	23625609	MantaDEL	1	1248	NA	father	NA	NA	hg38
1	189225336	189225337	1	189254488	189254489	MantaDEL	1	1452	NA	father	NA	NA	hg38
14	91597863	91597867	14	91597926	91597927	MantaDEL	1	1314	NA	NA	NA	NA	hg38
7	62537994	62538011	7	62538678	62538679	MantaDEL	1	466	NA	mother	NA	NA	hg38
3	4167182	4167185	3	4227945	4227948	MantaDEL	1	585	NA	mother	NA	NA	hg38
5	26358171	26358176	5	26369247	26369252	MantaINV	2	585	NA	mother	NA	NA	hg38	Inv-Loss
5	26363211	26363212	5	26369281	26369282	MantaINV	2	585	NA	mother	NA	NA	hg38	Inv-Loss
5	26374767	26374771	5	26375305	26375306	MantaDEL	3	585	NA	NA	NA	NA	hg38
13	94266898	94266901	13	94531624	94531627	MantaDUP	1	1515	NA	mother	NA	NA	hg38
9	35664579	35664583	9	35667675	35667679	MantaDEL	1	109	NA	NA	NA	NA	hg38
13	18757767	18757805	13	18777072	18777110	MantaDEL	1	596	NA	mother	NA	NA	hg38
13	55932138	55932140	13	55938055	55938057	MantaDEL	1	848	NA	father	NA	NA	hg38
X	58446650	58446658	X	58446822	58446823	MantaDEL	1	1336	NA	NA	NA	NA	hg38
18	66276804	66276808	18	66336673	66336677	MantaDUP	1	958	NA	mother	NA	NA	hg38
12	47426643	47426646	12	47426792	47426793	MantaDEL	1	128	NA	NA	NA	NA	hg38
15	23634703	23634704	15	23639740	23639741	MantaDUP	1	1586	NA	NA	NA	NA	hg38	Dispersed Dup
15	23635337	23635338	15	23639761	23639762	MantaDEL	1	1586	NA	NA	NA	NA	hg38	Dispersed Dup
X	31675604	31675605	X	31837959	31837960	MantaDEL	1	1230	NA	mother	NA	NA	hg38
X	154026666	154026669	X	154028842	154028845	MantaDEL	1	155	Neurology and neurodevelopmental disorders	father	MECP2	Likely_undetectable	hg38
X	57767891	57767894	X	57767975	57767976	MantaDEL	1	214	NA	NA	NA	NA	hg38
7	112847793	112847797	7	112960794	112960798	MantaDUP	1	382	NA	father	NA	NA	hg38
1	201228254	201228256	1	201233364	201233366	MantaDEL	1	1332	NA	mother	NA	NA	hg38
11	120934007	120934014	11	120935355	120935362	MantaDEL	1	129	NA	NA	NA	NA	hg38
3	197420472	197420473	3	197580208	197580209	MantaDUP	1	1079	NA	father	NA	NA	hg38
2	143943580	143943584	2	143953367	143953371	MantaDEL	1	1093	NA	father	NA	NA	hg38
12	101434414	101434451	12	101435764	101435801	MantaDEL	1	1335	NA	NA	NA	NA	hg38
13	49707017	49707036	13	49713972	49713991	MantaDUP	1	220	NA	NA	NA	NA	hg38
2	26824717	26824719	2	28048910	28048912	MantaDEL	1	1168	NA	father	NA	NA	hg38
2	207123865	207123867	2	207134000	207134002	MantaDEL	1	671	Neurology and neurodevelopmental disorders	father	KLF7	Likely_undetectable	hg38
5	30040628	30040629	5	30117850	30117851	MantaDEL	1	326	NA	mother	NA	NA	hg38
X	105999776	105999781	X	106000819	106000824	MantaDEL	1	327	NA	NA	NA	NA	hg38
3	31945825	31945828	3	31945880	31945881	MantaDEL	1	328	NA	NA	NA	NA	hg38
22	48448376	48448407	22	48448456	48448457	MantaDEL	1	323	NA	father	NA	NA	hg38
22	31072376	31072379	22	31164594	31164597	MantaDUP	1	459	NA	mother	NA	NA	hg38
6	114713450	114713454	6	114797710	114797714	MantaDEL	1	818	NA	father	NA	NA	hg38
3	164218767	164218769	3	164382353	164382355	MantaDEL	1	480	NA	father	NA	NA	hg38
15	52111358	52111359	15	52181609	52181610	MantaDEL	1	1046	NA	mother	NA	NA	hg38
4	111199680	111199682	7	3209921	3209922	MantaBND	1	190	NA	father	NA	NA	hg38	Unclassified
4	111199893	111199897	4	111205993	111205997	MantaINV	1	190	NA	father	NA	NA	hg38	Unclassified
7	3209920	3209922	4	111199681	111199682	MantaBND	1	190	NA	father	NA	NA	hg38	Unclassified
7	3210055	3210059	7	3214761	3214765	MantaDEL	1	190	NA	father	NA	NA	hg38	Unclassified
18	73013804	73013809	18	73016153	73016158	MantaDEL	1	1529	NA	NA	NA	NA	hg38
2	211992662	211992663	2	212835429	212835430	MantaDEL	1	1078	NA	father	NA	NA	hg38
X	1739625	1739631	X	1740596	1740597	MantaDEL	1	64	NA	father	NA	NA	hg38
6	16527665	16527666	13	35397433	35397434	MantaBND	1	1640	Neurology and neurodevelopmental disorders	NA	NBEA and ATXN1	Likely_undetectable	hg38	Balanced_Translocation
20	21022118	21022121	20	21294644	21294647	MantaINV	1	1403	NA	father	NA	NA	hg38	DUP-NML-DUP-NML-DUP
20	21276099	21276102	20	21435793	21435796	MantaDUP	1	1403	NA	father	NA	NA	hg38	DUP-NML-DUP-NML-DUP
20	20407000	20407000	20	21296000	21296000	MantaINV	1	1403	NA	father	NA	NA	hg38	DUP-NML-DUP-NML-DUP
20	14379270	14379273	8	94512973	94512974	MantaBND	1	1135	NA	father	NA	NA	hg38	Unclassified
20	14379271	14379274	8	102501480	102501481	MantaBND	1	1135	NA	father	NA	NA	hg38	Unclassified
20	14422420	14422422	8	88396222	88396223	MantaBND	1	1135	NA	father	NA	NA	hg38	Unclassified
20	14422420	14422424	8	103060769	103060770	MantaBND	1	1135	NA	father	NA	NA	hg38	Unclassified
8	102501480	102501483	20	14379271	14379272	MantaBND	1	1135	NA	father	NA	NA	hg38	Unclassified
8	103060766	103060770	20	14422423	14422424	MantaBND	1	1135	NA	father	NA	NA	hg38	Unclassified
8	88396214	88396218	8	102501481	102501485	MantaDEL	1	1135	NA	father	NA	NA	hg38	Unclassified
8	88396222	88396224	20	14422420	14422421	MantaBND	1	1135	NA	father	NA	NA	hg38	Unclassified
8	94512972	94512975	8	103060767	103060770	MantaINV	1	1135	NA	father	NA	NA	hg38	Unclassified
8	94512973	94512976	20	14379270	14379271	MantaBND	1	1135	NA	father	NA	NA	hg38	Unclassified
9	71919570	71919574	9	71919846	71919847	MantaDEL	1	890	NA	NA	NA	NA	hg38
14	98896976	98896977	14	98914497	98914498	MantaINV	1	1236	NA	mother	NA	NA	hg38	Dup-Trp/INV-DUP
6	65252636	65252637	6	65318126	65318127	MantaDEL	1	1486	NA	father	NA	NA	hg38
2	200314227	200314232	2	200322744	200322749	MantaDEL	1	33	NA	NA	NA	NA	hg38
1	248722018	248722023	1	248722150	248722151	MantaDEL	1	69	NA	NA	NA	NA	hg38
20	14666975	14666980	20	14837642	14837647	MantaDEL	2	69	NA	mother	NA	NA	hg38
11	30730080	30730081	11	30730444	30730445	MantaDEL	1	1288	NA	father	NA	NA	hg38
X	49037329	49037336	X	49038763	49038770	MantaDEL	1	1413	NA	NA	NA	NA	hg38
8	114920624	114920625	8	114926928	114926929	MantaDEL	1	1048	NA	father	NA	NA	hg38
22	43076403	43076414	22	43077048	43077049	MantaDEL	2	1048	NA	mother	NA	NA	hg38
2	73564088	73564092	2	73576603	73576607	MantaDEL	1	199	NA	father	NA	NA	hg38
3	167417830	167417834	3	167435504	167435508	MantaDEL	1	318	NA	father	NA	NA	hg38
4	172805862	172805864	4	172839069	172839071	MantaINV	1	448	NA	mother	NA	NA	hg38	Reciprocal_Inversion
7	23678394	23678396	7	23683763	23683765	MantaDEL	1	566	NA	father	NA	NA	hg38
3	87438832	87438835	3	87440964	87440967	MantaDEL	1	773	NA	mother	NA	NA	hg38
7	148895455	148895459	7	148919289	148919293	MantaINV	1	539	NA	father	NA	NA	hg38	Loss-invDup
7	148895795	148895805	7	148900638	148900648	MantaINV	1	539	NA	father	NA	NA	hg38	Loss-invDup
11	3982123	3982124	11	3984272	3984273	MantaDUP	1	538	NA	father	NA	NA	hg38
12	56178630	56178632	12	56178684	56178685	MantaDEL	1	537	NA	NA	NA	NA	hg38
16	14432002	14432009	16	14434548	14434555	MantaDEL	1	417	NA	NA	NA	NA	hg38
2	167773489	167773490	2	167773834	167773835	MantaDEL	1	1629	NA	NA	NA	NA	hg38
18	62579407	62579410	18	62579992	62579993	MantaDEL	3	1629	NA	NA	NA	NA	hg38
18	69193958	69193959	18	69194521	69194522	MantaDEL	4	1629	NA	NA	NA	NA	hg38
10	65127193	65127196	10	65148521	65148524	MantaDEL	1	1399	NA	NA	NA	NA	hg38
3	146644626	146644627	3	146645054	146645055	MantaDEL	1	61	NA	father	NA	NA	hg38
13	56618225	56618226	13	56621694	56621695	MantaDEL	1	438	NA	NA	NA	NA	hg38
7	157143277	157143280	7	157148340	157148343	MantaDEL	1	555	NA	NA	NA	NA	hg38
14	67959185	67959186	14	67959853	67959854	MantaDEL	2	555	NA	father	NA	NA	hg38
3	32095054	32095055	3	32104147	32104148	MantaDEL	1	672	NA	mother	NA	NA	hg38
17	48048215	48048217	17	48050258	48050260	MantaDEL	1	1645	NA	NA	NA	NA	hg38
14	99575000	99575000	14	99701000	99701000	MantaINV	1	1236	NA	mother	NA	NA	hg38	Dup-Trp/INV-DUP
7	63088041	63088048	7	63154974	63154981	MantaINV	1	1272	NA	NA	NA	NA	hg38	Dup-Trp/INV-DUP	manually resolved (CNV gain end position by CANVAS : chr7:63260581)
3	23919574	23919576	3	23919696	23919697	MantaDEL	1	1163	NA	NA	NA	NA	hg38
5	3517019	3517022	5	3525194	3525197	MantaDEL	1	1659	NA	father	NA	NA	hg38
10	133493214	133493215	10	133493355	133493356	MantaDEL	1	1289	NA	NA	NA	NA	hg38
10	75463913	75463946	10	75464048	75464049	MantaDEL	1	943	NA	NA	NA	NA	hg38
9	9928429	9928431	9	9974001	9974003	MantaDEL	1	450	NA	NA	NA	NA	hg38
8	102384728	102384730	8	102491066	102491068	MantaDUP	1	1555	NA	mother	NA	NA	hg38
5	89361606	89361608	5	106693147	106693149	MantaINV	1	465	NA	father	NA	NA	hg38	Reciprocal_Inversion
16	2543844	2543845	16	2792040	2792041	MantaDEL	1	774	Neurology and neurodevelopmental disorders	father	SRRM2	Detectable	hg38
3	61846017	61846022	3	61968598	61968603	MantaDEL	1	897	NA	NA	NA	NA	hg38
6	113743208	113743211	6	117175384	117175387	MantaDEL	1	113	Skeletal disorders	father	multiple,incCOL10A1	Detectable	hg38
9	131362263	131362276	9	131378256	131378269	MantaDUP	1	1020	NA	father	NA	NA	hg38
9	133061512	133061530	9	133082079	133082097	MantaDEL	1	1326	NA	NA	NA	NA	hg38
X	41595796	41595798	X	46218286	46218288	MantaINV	1	1327	Neurology and neurodevelopmental disorders	father	CASK	Likely_undetectable	hg38	Reciprocal_Inversion
2	215369561	215369564	2	215429377	215429380	MantaDEL	1	1175	Skeletal disorders	mother	FN1	Detectable	hg38
13	52470216	52470249	13	52482616	52482649	MantaDUP	1	13	NA	father	NA	NA	hg38
5	882271	882288	5	882823	882824	MantaDEL	1	12	NA	NA	NA	NA	hg38
7	68548314	68548317	7	69900901	69900904	MantaINV	1	501	Neurology and neurodevelopmental disorders	NA	AUTS2	Likely_undetectable	hg38	Reciprocal_Inversion
16	54177603	54177604	16	64296952	64296953	MantaDEL	1	1076	NA	NA	NA	NA	hg38	Unclassified
16	54178823	54178826	6	52182445	52182446	MantaBND	1	1076	NA	NA	NA	NA	hg38	Unclassified
16	64296776	64296779	6	51184175	51184176	MantaBND	1	1076	NA	NA	NA	NA	hg38	Unclassified
6	51184173	51184176	16	64296778	64296779	MantaBND	1	1076	NA	NA	NA	NA	hg38	Unclassified
6	51184230	51184231	6	52182443	52182444	MantaINV	1	1076	NA	NA	NA	NA	hg38	Unclassified
6	52182445	52182448	16	54178823	54178824	MantaBND	1	1076	NA	NA	NA	NA	hg38	Unclassified
21	16892981	16892982	21	16893086	16893087	MantaDEL	2	1076	NA	father	NA	NA	hg38
3	53724183	53724188	3	53724265	53724266	MantaDEL	1	956	NA	NA	NA	NA	hg38
8	89900997	89901001	8	90080777	90080781	MantaDEL	1	1215	NA	NA	NA	NA	hg38
1	236271765	236271777	1	236272731	236272732	MantaDEL	1	490	NA	NA	NA	NA	hg38
5	35122469	35122470	5	35132368	35132369	MantaDEL	1	1544	NA	mother	NA	NA	hg38
3	75367054	75367065	3	75367138	75367139	MantaDEL	1	1545	NA	NA	NA	NA	hg38
X	153860733	153860735	X	153867757	153867759	MantaDEL	1	1670	NA	father	NA	NA	hg38
15	91598723	91598725	15	91604138	91604140	MantaDEL	1	1668	NA	mother	NA	NA	hg38
X	39670195	39670198	X	39715520	39715523	MantaDUP	1	117	NA	NA	NA	NA	hg38
1	190601147	190601149	1	190601816	190601817	MantaDEL	1	1438	NA	NA	NA	NA	hg38
22	16882503	16882517	22	19545128	19545142	MantaDUP	2	1438	NA	father	NA	NA	hg38
9	20434992	20434996	9	20435469	20435470	MantaDEL	1	948	NA	NA	NA	NA	hg38
13	27460094	27460111	13	27461212	27461229	MantaDEL	1	487	NA	mother	NA	NA	hg38
7	114661999	114662004	7	114662388	114662389	MantaDEL	1	605	Neurology and neurodevelopmental disorders	NA	FOXP2	Likely_undetectable	hg38
X	103561411	103561412	X	103822257	103822258	MantaDEL	1	7	Neurology and neurodevelopmental disorders	mother	Xp22.2	Detectable	hg38
15	52838433	52838434	15	52849662	52849663	MantaDEL	1	240	NA	NA	NA	NA	hg38
7	70502595	70502596	7	70657476	70657477	MantaINV	1	1569	NA	father	NA	NA	hg38	Loss-invDup
7	70521590	70521591	7	70656612	70656613	MantaINV	1	1569	NA	father	NA	NA	hg38	Loss-invDup
9	4199410	4199436	9	4199504	4199505	MantaDEL	1	1097	NA	NA	NA	NA	hg38
2	16503942	16503945	2	16514513	16514516	MantaDEL	1	21	NA	NA	NA	NA	hg38
4	64867659	64867663	4	64869118	64869122	MantaDEL	1	1341	NA	NA	NA	NA	hg38
17	28384766	28384769	17	28714248	28714251	MantaDEL	2	1341	NA	father	NA	NA	hg38
2	50797003	50797005	2	50978421	50978423	MantaDEL	1	506	NA	father	NA	NA	hg38
13	108089702	108089708	13	108097536	108097542	MantaDEL	2	506	NA	father	NA	NA	hg38
6	28784097	28784101	6	28794232	28794236	MantaDEL	1	370	NA	NA	NA	NA	hg38
1	50026602	50026607	1	50031504	50031509	MantaDEL	1	1536	NA	NA	NA	NA	hg38
1	50100736	50100737	1	50154753	50154754	MantaDEL	2	1536	NA	father	NA	NA	hg38
7	30962637	30962641	7	30968973	30968977	MantaDEL	1	1092	NA	mother	NA	NA	hg38
2	3299474	3299475	2	3299542	3299543	MantaDEL	1	859	NA	NA	NA	NA	hg38
2	61217472	61217475	2	61479909	61479912	MantaDEL	1	19	NA	mother	NA	NA	hg38
13	21345861	21345862	13	21346191	21346192	MantaDEL	1	1425	NA	NA	NA	NA	hg38
X	64205189	64205192	X	64206760	64206763	MantaDEL	1	1188	Dysmorphic and congenital abnormality syndromes	NA	AMER1	Likely_undetectable	hg38
1	10767099	10767139	1	10767163	10767164	MantaDEL	1	1290	NA	NA	NA	NA	hg38
4	112771397	112771413	4	112781379	112781395	MantaDEL	1	699	NA	NA	NA	NA	hg38
1	110076603	110076605	12	95325096	95325097	MantaBND	1	802	NA	father	NA	NA	hg38	Unclassified
1	110076604	110076605	12	95325087	95325088	MantaBND	1	802	NA	father	NA	NA	hg38	Unclassified
12	94762350	94762351	12	95289082	95289083	MantaINV	1	802	NA	father	NA	NA	hg38	Unclassified
12	94762352	94762354	12	95252985	95252987	MantaINV	1	802	NA	father	NA	NA	hg38	Unclassified
12	95252986	95252987	12	96447102	96447103	MantaDUP	1	802	NA	father	NA	NA	hg38	Unclassified
12	95325087	95325088	1	110076604	110076605	MantaBND	1	802	NA	father	NA	NA	hg38	Unclassified
12	95325095	95325097	1	110076604	110076605	MantaBND	1	802	NA	father	NA	NA	hg38	Unclassified
1	91308646	91308648	1	94140040	94140042	MantaDEL	2	802	Ultra-rare disorders	father	RPL5	Detectable	hg38
7	101949783	101949791	7	101951758	101951766	MantaDEL	1	1662	NA	NA	NA	NA	hg38
1	76848332	76848333	1	76848888	76848889	MantaDEL	1	1664	NA	NA	NA	NA	hg38
7	76398672	76398675	7	138156870	138156873	MantaDEL	1	218	NA	mother	NA	NA	hg38
3	103581010	103581014	3	103585222	103585226	MantaDEL	1	752	NA	NA	NA	NA	hg19	Loss-Loss
3	103585223	103585229	3	103590751	103590757	MantaDEL	1	752	NA	NA	NA	NA	hg19	Loss-Loss
4	123128829	123128832	4	123137442	123137445	MantaDEL	1	408	NA	father	NA	NA	hg19
8	11541670	11541678	8	11544137	11544145	MantaDEL	3	178	NA	NA	NA	NA	hg38
8	46641941	46641943	8	46642023	46642024	MantaDEL	4	178	NA	NA	NA	NA	hg38
8	124204160	124204164	8	124208555	124208559	MantaDEL	5	178	NA	NA	NA	NA	hg38
13	97952373	97952375	13	97955863	97955865	MantaDEL	6	178	NA	NA	NA	NA	hg38
17	16299046	16299063	17	16308171	16308188	MantaDEL	7	178	NA	NA	NA	NA	hg38
17	54241549	54241552	17	54249426	54249429	MantaDEL	8	178	NA	NA	NA	NA	hg38
19	51962930	51962931	19	51969569	51969570	MantaDEL	9	178	NA	NA	NA	NA	hg38
5	37289109	37289126	5	37289183	37289184	MantaDEL	1	435	NA	NA	NA	NA	hg19
14	58649615	58649618	14	58653758	58653761	MantaDEL	1	909	NA	NA	NA	NA	hg19
12	126454901	126454902	12	126456085	126456086	MantaDEL	1	527	NA	NA	NA	NA	hg19
5	128370602	128370607	5	128373459	128373464	MantaDEL	1	420	NA	NA	NA	NA	hg19
2	166555747	166555750	2	166563187	166563190	MantaDEL	1	540	NA	father	NA	NA	hg38
21	37377981	37377982	21	38142065	38142066	MantaINV	1	656	Neurology and neurodevelopmental disorders	NA	DYRK1A	Likely_undetectable	hg38	Reciprocal_Inversion
9	96589768	96589784	9	96601606	96601622	MantaDEL	1	1412	NA	NA	NA	NA	hg38
4	118182646	118182658	4	118182706	118182707	MantaDEL	1	403	NA	NA	NA	NA	hg19
3	181072284	181072294	3	181072354	181072355	MantaDEL	2	403	NA	NA	NA	NA	hg19
20	58931867	58931876	20	58932050	58932051	MantaDEL	3	403	NA	NA	NA	NA	hg19
[truncated: 213 more rows]
