# Supplementary material for: Complex de novo structural variants are an underestimated cause of rare disorders
Source: Nat Commun. 2025 Nov 3;16:9528. doi: 10.1038/s41467-025-64722-2 (PMC12583596; doi:10.1038/s41467-025-64722-2)
Supplement: Supplementary file 5 — Supplementary Data 3 [file 41467_2025_64722_MOESM5_ESM.xlsx]

## Sheet: Sheet1
Supplementary Data 3. List of duplications used in timing analysis
SV type	Length of duplicated region	Meiosis	De-identified-sample-ID	number_of_snps_used_in_Step 1	number_of_snps_used_in_Step 2
Deletion bridge	40270036	II	1249	7387	3670
Deletion bridge	7139780	II	303	959	687
DUP-NML-DUP	1949354	II	1364	266	281
DUP-NML-DUP-NML-DUP	581710	II	1364	32	15
DUP-NML-DUP-NML-DUP	123372	II	1441	79	6
DUP-TRP/INV-DUP	52692	I	835	15	11
DUP-TRP/INV-DUP	69464	I	1646	16	22
DUP-TRP/INV-DUP	928935	II	1190	324	73
DUP-TRP/INV-DUP	143521	II	1236	6	4
Tandem duplication	176487	I	289	24	3
Tandem duplication	835372	I	1548	187	219
Tandem duplication	51233	I	1591	11	10
Tandem duplication	1477052	I	1384	77	10
Tandem duplication	164781	II	1687	21	27
Tandem duplication	379834	II	153	149	44
Tandem duplication	38002	II	66	27	10
Tandem duplication	104173	II	660	4	5
Tandem duplication	264723	II	1515	48	33
Tandem duplication	92218	II	459	4	42
Tandem duplication	590457	II	14	160	173
Tandem duplication	30150	II	140	7	3
Tandem duplication	606906	II	1428	88	50
Tandem duplication	59865	II	958	7	8
Tandem duplication	280429	II	1316	12	9
Tandem duplication	391765	II	1320	62	43
Tandem duplication	2042591	II	1594	83	160
Tandem duplication	106471	II	477	21	7
Tandem duplication	383384	II	166	63	18
Tandem duplication	529722	II	922	97	51
Tandem duplication	48323	II	1462	44	13
Tandem duplication	88540	II	828	22	3
Tandem duplication	169929	II	1251	11	13
Tandem duplication	4523258	II	386	1253	60
Tandem duplication	34253	II	1512	3	3
Tandem duplication	100355	II	390	4	15
Tandem duplication	1297335	II	1590	338	297
Tandem duplication	770336	II	1509	226	137
Tandem duplication	894602	II	227	227	158
Tandem duplication	695110	II	439	103	107
Unclassified	600152	II	1531	230	88
Unclassified	564923	II	1104	127	85
