# Supplementary material for: Complex de novo structural variants are an underestimated cause of rare disorders
Source: Nat Commun. 2025 Nov 3;16:9528. doi: 10.1038/s41467-025-64722-2 (PMC12583596; doi:10.1038/s41467-025-64722-2)
Supplement: Supplementary file 6 — Supplementary Data 4 [file 41467_2025_64722_MOESM6_ESM.xlsx]

## Sheet: Sheet1
Supplementary Data 4. List of pathogenic CNVs identified by CANVAS
genome	chromosome	start	end	CNV_type	gene	sample	Disease category
hg38	22	49665818	50813591	Loss	SHANK3	1697	Cardiovascular disorders
hg38	11	57724677	57841053	Loss	CTNND1	1698	Dysmorphic and congenital abnormality syndromes
hg38	6	31322030	32898884	Loss	CSNK2B	1699	Metabolic disorders
hg38	15	23370349	28401847	Loss	15q11.2-q13.1	1700	Neurology and neurodevelopmental disorders
hg38	22	18948043	21110682	Loss	22q11.2 _DEL	1701	Neurology and neurodevelopmental disorders
hg38	19	49561263	51677448	Loss	19q13.33-q13.41_DEL	1702	Neurology and neurodevelopmental disorders
hg38	1	818994	1964942	Loss	GNB1	1703	Neurology and neurodevelopmental disorders
hg38	5	114362785	114404832	Loss	KCNN2	1704	Neurology and neurodevelopmental disorders
hg38	17	61400560	62299651	Loss	MED13	1705	Neurology and neurodevelopmental disorders
hg38	12	116102093	116148602	Loss	MED13L	1706	Neurology and neurodevelopmental disorders
hg38	6	115956993	121162303	Loss	NUS1	1707	Neurology and neurodevelopmental disorders
hg38	2	164826582	167509340	Loss	SCN1A	1708	Neurology and neurodevelopmental disorders
hg38	12	23483333	23625305	Loss	SOX5	1709	Neurology and neurodevelopmental disorders
hg38	6	150365	5726827	Loss	TUBB2A	1710	Neurology and neurodevelopmental disorders
hg38	17	60211321	61395829	Loss	PRM1D	1711	Neurology and neurodevelopmental disorders
hg38	3	9425253	9478326	Loss	SET5D	1712	Neurology and neurodevelopmental disorders
hg38	19	41983326	42247801	Loss	19q13.2_DEL	1713	Neurology and neurodevelopmental disorders
hg38	1	16882275	19786035	Loss	1p36.13-p36.12_DEL	1714	Neurology and neurodevelopmental disorders
hg38	1	23690983	23723992	Loss	RPL11	1715	Neurology and neurodevelopmental disorders
